# Supplementary material for: Data analysis and modeling pipelines for controlled networked social science experiments
Source: PLoS One. 2020 Nov 24;15(11):e0242453. doi: 10.1371/journal.pone.0242453 (PMC7685486; doi:10.1371/journal.pone.0242453)
Supplement: S1 File — (ZIP) [file pone.0242453.s001.zip]

Archive with 56 entries (36 files):
- S1_dataset_fig_14.csv
- S1_Software_Table_5/
- S1_Software_Table_5/.DS_Store
- S1_Software_Table_5/property-inference-pipeline/
- S1_Software_Table_5/property-inference-pipeline/.DS_Store
- S1_Software_Table_5/property-inference-pipeline/json-schema/
- S1_Software_Table_5/property-inference-pipeline/json-schema/.DS_Store
- S1_Software_Table_5/property-inference-pipeline/json-schema/h2/
- S1_Software_Table_5/property-inference-pipeline/json-schema/h2/.DS_Store
- S1_Software_Table_5/property-inference-pipeline/json-schema/h2/input/
- S1_Software_Table_5/property-inference-pipeline/json-schema/h2/input/.DS_Store
- S1_Software_Table_5/property-inference-pipeline/json-schema/h2/input/datasets/
- S1_Software_Table_5/property-inference-pipeline/json-schema/h2/input/datasets/.DS_Store
- S1_Software_Table_5/property-inference-pipeline/json-schema/h2/input/datasets/n15d6/
- S1_Software_Table_5/property-inference-pipeline/json-schema/h2/input/datasets/n15d6/tsData.csv
- S1_Software_Table_5/property-inference-pipeline/json-schema/inputTransformation/
- S1_Software_Table_5/property-inference-pipeline/json-schema/inputTransformation/.DS_Store
- S1_Software_Table_5/property-inference-pipeline/json-schema/inputTransformation/datasets/
- S1_Software_Table_5/property-inference-pipeline/json-schema/inputTransformation/datasets/h1.json
- S1_Software_Table_5/property-inference-pipeline/json-schema/inputTransformation/schemas/
- S1_Software_Table_5/property-inference-pipeline/json-schema/inputTransformation/schemas/h1.json
- S1_Software_Table_5/property-inference-pipeline/json-schema/h1/
- S1_Software_Table_5/property-inference-pipeline/json-schema/h1/.DS_Store
- S1_Software_Table_5/property-inference-pipeline/json-schema/h1/input/
- S1_Software_Table_5/property-inference-pipeline/json-schema/h1/input/.DS_Store
- S1_Software_Table_5/property-inference-pipeline/json-schema/h1/input/datasets/
- S1_Software_Table_5/property-inference-pipeline/json-schema/h1/input/datasets/.DS_Store
- S1_Software_Table_5/property-inference-pipeline/json-schema/h1/input/datasets/n15d6/
- S1_Software_Table_5/property-inference-pipeline/json-schema/h1/input/datasets/n15d6/tsData.csv
- S1_Software_Table_5/property-inference-pipeline/src/
- S1_Software_Table_5/property-inference-pipeline/src/.DS_Store
- S1_Software_Table_5/property-inference-pipeline/src/h2/
- S1_Software_Table_5/property-inference-pipeline/src/h2/h2.py
- S1_Software_Table_5/property-inference-pipeline/src/h2/.DS_Store
- S1_Software_Table_5/property-inference-pipeline/src/h2/h2Transformation.py
- S1_Software_Table_5/property-inference-pipeline/src/h2/R_dynamic_matrix_with_k.R
- S1_Software_Table_5/property-inference-pipeline/src/property-inference-pipeline.py
- S1_Software_Table_5/property-inference-pipeline/src/h1/
- S1_Software_Table_5/property-inference-pipeline/src/h1/h1Transformation.py
- S1_Software_Table_5/property-inference-pipeline/src/h1/.DS_Store
- S1_Software_Table_5/property-inference-pipeline/src/h1/dynamic_markov_ts.R
- S1_Software_Table_5/property-inference-pipeline/src/h1/h1.py
- S1_Software_Table_5/property-inference-pipeline/src/validateJson.py
- S1_Software_Table_5/jsonInputPipeline/
- S1_Software_Table_5/jsonInputPipeline/.DS_Store
- S1_Software_Table_5/jsonInputPipeline/input/
- S1_Software_Table_5/jsonInputPipeline/input/property-inference-pipeline.json
- S1_Software_Table_5/jsonInputPipeline/schemas/
- S1_Software_Table_5/jsonInputPipeline/schemas/property-inference-pipeline.json
- S2_dataset_fig_15.csv
- S4_dataset_fig_17.csv
- S5_dataset_fig_18.csv
- S6_dataset_fig_18.csv
- README.md
- S7_dataset_fig_18.csv
- S3_dataset_fig_16.csv
