# Supplementary material for: Data analysis and modeling pipelines for controlled networked social science experiments
Source: PLoS One. 2020 Nov 24;15(11):e0242453. doi: 10.1371/journal.pone.0242453 (PMC7685486; doi:10.1371/journal.pone.0242453)
Supplement: S1 File — (ZIP) [file pone.0242453.s001.zip › S1_Software_Table_5/property-inference-pipeline/json-schema/inputTransformation/datasets/h1.json]

[
  {
    "features": [
      {
        "n": 10,
        "d": 2,
        "windowsize": 1,
        "numseconds": 300,
        "phases": [
          {
            "phaseid": "5ydhsfg61",
            "players": [
              {
                "playerid": "rqyhp29i",
                "features": [
                  {
                    "featureid": "XE",
                    "timeline": [
                      {
                        "value": 1
                      },
                      {
                        "value": 1
                      },
                      {
                        "value": 1
                      },
                      {
                        "value": 1
                      },
                      {
                        "value": 1
                      },
                      {
                        "value": 1
                      },
                      {
                        "value": 1
                      },
                      {
                        "value": 1
                      },
                      {
                        "value": 1
                      },
                      {
                        "value": 1
                      },
                      {
                        "value": 1
                      },
                      {
                        "value": 1
                      },
                      {
                        "value": 4
                      },
                      {
                        "value": 1
                      },
                      {
                        "value": 1
                      },
                      {
                        "value": 1
                      },
                      {
                        "value": 1
                      },
                      {
                        "value": 1
                      },
                      {
                        "value": 1
                      },
                      {
                        "value": 1
                      },
                      {
                        "value": 3
                      },
                      {
                        "value": 1
                      },
                      {
                        "value": 1
                      },
                      {
                        "value": 1
                      },
                      {
                        "value": 1
                      },
                      {
                        "value": 1
                      },
                      {
                        "value": 1
                      },
                      {
                        "value": 1
                      },
                      {
                        "value": 1
                      },
                      {
                        "value": 1
                      },
                      {
                        "value": 1
                      },
                      {
                        "value": 1
                      },
                      {
                        "value": 1
                      },
                      {
                        "value": 1
                      },
                      {
                        "value": 1
                      },
                      {
                        "value": 1
                      },
                      {
                        "value": 3
                      },
                      {
                        "value": 1
                      },
                      {
                        "value": 1
                      },
                      {
                        "value": 3
                      },
                      {
                        "value": 1
                      },
                      {
                        "value": 1
                      },
                      {
                        "value": 3
                      },
                      {
                        "value": 1
                      },
                      {
                        "value": 1
                      },
                      {
                        "value": 3
                      },
                      {
                        "value": 1
                      },
                      {
                        "value": 1
                      },
                      {
                        "value": 1
                      },
                      {
                        "value": 1
                      },
                      {
                        "value": 1
                      },
                      {
                        "value": 1
                      },
                      {
                        "value": 1
                      },
                      {
                        "value": 1
                      },
                      {
                        "value": 1
                      },
                      {
                        "value": 1
                      },
                      {
                        "value": 1
                      },
                      {
                        "value": 1
                      },
                      {
                        "value": 1
                      },
                      {
                        "value": 1
                      },
                      {
                        "value": 1
                      },
                      {
                        "value": 1
                      },
                      {
                        "value": 1
                      },
                      {
                        "value": 1
                      },
                      {
                        "value": 1
                      },
                      {
                        "value": 1
                      },
                      {
                        "value": 1
                      },
                      {
                        "value": 1
                      },
                      {
                        "value": 1
                      },
                      {
                        "value": 1
                      },
                      {
                        "value": 1
                      },
                      {
                        "value": 1
                      },
                      {
                        "value": 1
                      },
                      {
                        "value": 1
                      },
                      {
                        "value": 1
                      },
                      {
                        "value": 1
                      },
                      {
                        "value": 1
                      },
                      {
                        "value": 1
                      },
                      {
                        "value": 1
                      },
                      {
                        "value": 1
                      },
                      {
                        "value": 1
                      },
                      {
                        "value": 1
                      },
                      {
                        "value": 1
                      },
                      {
                        "value": 1
                      },
                      {
                        "value": 1
                      },
                      {
                        "value": 1
                      },
                      {
                        "value": 1
                      },
                      {
                        "value": 1
                      },
                      {
                        "value": 1
                      },
                      {
                        "value": 1
                      },
                      {
                        "value": 1
                      },
                      {
                        "value": 1
                      },
                      {
                        "value": 1
                      },
                      {
                        "value": 1
                      },
                      {
                        "value": 3
                      },
                      {
                        "value": 1
                      },
                      {
                        "value": 1
                      },
                      {
                        "value": 1
                      },
                      {
                        "value": 1
                      },
                      {
                        "value": 1
                      },
                      {
                        "value": 1
                      },
                      {
                        "value": 1
                      },
                      {
                        "value": 1
                      },
                      {
                        "value": 1
                      },
                      {
                        "value": 1
                      },
                      {
                        "value": 1
                      },
                      {
                        "value": 1
                      },
                      {
                        "value": 1
                      },
                      {
                        "value": 1
                      },
                      {
                        "value": 1
                      },
                      {
                        "value": 1
                      },
                      {
                        "value": 1
                      },
                      {
                        "value": 1
                      },
                      {
                        "value": 1
                      },
                      {
                        "value": 1
                      },
                      {
                        "value": 1
                      },
                      {
                        "value": 1
                      },
                      {
                        "value": 1
                      },
                      {
                        "value": 1
                      },
                      {
                        "value": 1
                      },
                      {
                        "value": 1
                      },
                      {
                        "value": 1
                      },
                      {
                        "value": 1
                      },
                      {
                        "value": 1
                      },
                      {
                        "value": 1
                      },
                      {
                        "value": 1
                      },
                      {
                        "value": 1
                      },
                      {
                        "value": 1
                      },
                      {
                        "value": 1
                      },
                      {
                        "value": 1
                      },
                      {
                        "value": 1
                      },
                      {
                        "value": 1
                      },
                      {
                        "value": 1
                      },
                      {
                        "value": 1
                      },
                      {
                        "value": 1
                      },
                      {
                        "value": 1
                      },
                      {
                        "value": 1
                      },
                      {
                        "value": 1
                      },
                      {
                        "value": 1
                      },
                      {
                        "value": 1
                      },
                      {
                        "value": 1
                      },
                      {
                        "value": 1
                      },
                      {
                        "value": 1
                      },
                      {
                        "value": 1
                      },
                      {
                        "value": 1
                      },
                      {
                        "value": 1
                      },
                      {
                        "value": 1
                      },
                      {
                        "value": 1
                      },
                      {
                        "value": 1
                      },
                      {
                        "value": 1
                      },
                      {
                        "value": 1
                      },
                      {
                        "value": 1
                      },
                      {
                        "value": 1
                      },
                      {
                        "value": 1
                      },
                      {
                        "value": 1
                      },
                      {
                        "value": 1
                      },
                      {
                        "value": 1
                      },
                      {
                        "value": 1
                      },
                      {
                        "value": 1
                      },
                      {
                        "value": 1
                      },
                      {
                        "value": 1
                      },
                      {
                        "value": 1
                      },
                      {
                        "value": 1
                      },
                      {
                        "value": 1
                      },
                      {
                        "value": 1
                      },
                      {
                        "value": 1
                      },
                      {
                        "value": 1
                      },
                      {
                        "value": 1
                      },
                      {
                        "value": 1
                      },
                      {
                        "value": 1
                      },
                      {
                        "value": 1
                      },
                      {
                        "value": 1
                      },
                      {
                        "value": 1
                      },
                      {
                        "value": 1
                      },
                      {
                        "value": 1
                      },
                      {
                        "value": 1
                      },
                      {
                        "value": 1
                      },
                      {
                        "value": 1
                      },
                      {
                        "value": 1
                      },
                      {
                        "value": 1
                      },
                      {
                        "value": 1
                      },
                      {
                        "value": 1
                      },
                      {
                        "value": 1
                      },
                      {
                        "value": 1
                      },
                      {
                        "value": 1
                      },
                      {
                        "value": 1
                      },
                      {
                        "value": 1
                      },
                      {
                        "value": 1
                      },
                      {
                        "value": 1
                      },
                      {
                        "value": 1
                      },
                      {
                        "value": 1
                      },
                      {
                        "value": 1
                      },
                      {
                        "value": 1
                      },
                      {
                        "value": 1
                      },
                      {
                        "value": 1
                      },
                      {
                        "value": 1
                      },
                      {
                        "value": 1
                      },
                      {
                        "value": 1
                      },
                      {
                        "value": 1
                      },
                      {
                        "value": 1
                      },
                      {
                        "value": 1
                      },
                      {
                        "value": 1
                      },
                      {
                        "value": 1
                      },
                      {
                        "value": 1
                      },
                      {
                        "value": 1
                      },
                      {
                        "value": 1
                      },
                      {
                        "value": 1
                      },
                      {
                        "value": 1
                      },
                      {
                        "value": 1
                      },
                      {
                        "value": 1
                      },
                      {
                        "value": 1
                      },
                      {
                        "value": 1
                      },
                      {
                        "value": 1
                      },
                      {
                        "value": 1
                      },
                      {
                        "value": 1
                      },
                      {
                        "value": 1
                      },
                      {
                        "value": 1
                      },
                      {
                        "value": 1
                      },
                      {
                        "value": 1
                      },
                      {
                        "value": 1
                      },
                      {
                        "value": 1
                      },
                      {
                        "value": 1
                      },
                      {
                        "value": 1
                      },
                      {
                        "value": 1
                      },
                      {
                        "value": 1
                      },
                      {
                        "value": 1
                      },
                      {
                        "value": 1
                      },
                      {
                        "value": 1
                      },
                      {
                        "value": 1
                      },
                      {
                        "value": 1
                      },
                      {
                        "value": 1
                      },
                      {
                        "value": 1
                      },
                      {
                        "value": 1
                      },
                      {
                        "value": 1
                      },
                      {
                        "value": 1
                      },
                      {
                        "value": 1
                      },
                      {
                        "value": 1
                      },
                      {
                        "value": 1
                      },
                      {
                        "value": 1
                      },
                      {
                        "value": 1
                      },
                      {
                        "value": 1
                      },
                      {
                        "value": 1
                      },
                      {
                        "value": 1
                      },
                      {
                        "value": 1
                      },
                      {
                        "value": 1
                      },
                      {
                        "value": 1
                      },
                      {
                        "value": 1
                      },
                      {
                        "value": 1
                      },
                      {
                        "value": 1
                      },
                      {
                        "value": 1
                      },
                      {
                        "value": 1
                      },
                      {
                        "value": 1
                      },
                      {
                        "value": 1
                      },
                      {
                        "value": 1
                      },
                      {
                        "value": 1
                      },
                      {
                        "value": 1
                      },
                      {
                        "value": 1
                      },
                      {
                        "value": 1
                      },
                      {
                        "value": 1
                      },
                      {
                        "value": 1
                      },
                      {
                        "value": 1
                      },
                      {
                        "value": 1
                      },
                      {
                        "value": 1
                      },
                      {
                        "value": 1
                      },
                      {
                        "value": 1
                      },
                      {
                        "value": 1
                      },
                      {
                        "value": 1
                      },
                      {
                        "value": 1
                      },
                      {
                        "value": 1
                      },
                      {
                        "value": 1
                      },
                      {
                        "value": 1
                      },
                      {
                        "value": 1
                      },
                      {
                        "value": 1
                      },
                      {
                        "value": 1
                      },
                      {
                        "value": 1
                      },
                      {
                        "value": 1
                      },
                      {
                        "value": 1
                      },
                      {
                        "value": 1
                      },
                      {
                        "value": 1
                      },
                      {
                        "value": 1
                      },
                      {
                        "value": 1
                      },
                      {
                        "value": 1
                      },
                      {
                        "value": 1
                      },
                      {
                        "value": 1
                      },
                      {
                        "value": 1
                      },
                      {
                        "value": 1
                      },
                      {
                        "value": 1
                      },
                      {
                        "value": 1
                      },
                      {
                        "value": 1
                      },
                      {
                        "value": 1
                      },
                      {
                        "value": 1
                      },
                      {
                        "value": 1
                      },
                      {
                        "value": 1
                      },
                      {
                        "value": 1
                      },
                      {
                        "value": 1
                      },
                      {
                        "value": 1
                      },
                      {
                        "value": 1
                      },
                      {
                        "value": 1
                      },
                      {
                        "value": 1
                      },
                      {
                        "value": 1
                      }
                    ]
                  },
                  {
                    "featureid": "XB",
                    "timeline": [
                      {
                        "value": 0
                      },
                      {
                        "value": 0
                      },
                      {
                        "value": 0
                      },
                      {
                        "value": 0
                      },
                      {
                        "value": 0
                      },
                      {
                        "value": 0
                      },
                      {
                        "value": 0
                      },
                      {
                        "value": 0
                      },
                      {
                        "value": 0
                      },
                      {
                        "value": 0
                      },
                      {
                        "value": 0
                      },
                      {
                        "value": 0
                      },
                      {
                        "value": 0
                      },
                      {
                        "value": 0
                      },
                      {
                        "value": 0
                      },
                      {
                        "value": 0
                      },
                      {
                        "value": 0
                      },
                      {
                        "value": 0
                      },
                      {
                        "value": 0
                      },
                      {
                        "value": 0
                      },
                      {
                        "value": 0
                      },
                      {
                        "value": 0
                      },
                      {
                        "value": 0
                      },
                      {
                        "value": 0
                      },
                      {
                        "value": 0
                      },
                      {
                        "value": 0
                      },
                      {
                        "value": 0
                      },
                      {
                        "value": 0
                      },
                      {
                        "value": 0
                      },
                      {
                        "value": 0
                      },
                      {
                        "value": 0
                      },
                      {
                        "value": 0
                      },
                      {
                        "value": 0
                      },
                      {
                        "value": 0
                      },
                      {
                        "value": 0
                      },
                      {
                        "value": 0
                      },
                      {
                        "value": 0
                      },
                      {
                        "value": 0
                      },
                      {
                        "value": 0
                      },
                      {
                        "value": 0
                      },
                      {
                        "value": 0
                      },
                      {
                        "value": 0
                      },
                      {
                        "value": 0
                      },
                      {
                        "value": 0
                      },
                      {
                        "value": 0
                      },
                      {
                        "value": 0
                      },
                      {
                        "value": 0
                      },
                      {
                        "value": 0
                      },
                      {
                        "value": 0
                      },
                      {
                        "value": 0
                      },
                      {
                        "value": 0
                      },
                      {
                        "value": 0
                      },
                      {
                        "value": 0
                      },
                      {
                        "value": 0
                      },
                      {
                        "value": 0
                      },
                      {
                        "value": 0
                      },
                      {
                        "value": 0
                      },
                      {
                        "value": 0
                      },
                      {
                        "value": 0
                      },
                      {
                        "value": 0
                      },
                      {
                        "value": 0
                      },
                      {
                        "value": 0
                      },
                      {
                        "value": 0
                      },
                      {
                        "value": 0
                      },
                      {
                        "value": 0
                      },
                      {
                        "value": 0
                      },
                      {
                        "value": 0
                      },
                      {
                        "value": 0
                      },
                      {
                        "value": 0
                      },
                      {
                        "value": 0
                      },
                      {
                        "value": 0
                      },
                      {
                        "value": 0
                      },
                      {
                        "value": 0
                      },
                      {
                        "value": 0
                      },
                      {
                        "value": 0
                      },
                      {
                        "value": 0
                      },
                      {
                        "value": 0
                      },
                      {
                        "value": 0
                      },
                      {
                        "value": 0
                      },
                      {
                        "value": 0
                      },
                      {
                        "value": 0
                      },
                      {
                        "value": 0
                      },
                      {
                        "value": 0
                      },
                      {
                        "value": 0
                      },
                      {
                        "value": 0
                      },
                      {
                        "value": 0
                      },
                      {
                        "value": 0
                      },
                      {
                        "value": 0
                      },
                      {
                        "value": 0
                      },
                      {
                        "value": 0
                      },
                      {
                        "value": 0
                      },
                      {
                        "value": 0
                      },
                      {
                        "value": 0
                      },
                      {
                        "value": 0
                      },
                      {
                        "value": 0
                      },
                      {
                        "value": 0
                      },
                      {
                        "value": 0
                      },
                      {
                        "value": 0
                      },
                      {
                        "value": 0
                      },
                      {
                        "value": 0
                      },
                      {
                        "value": 0
                      },
                      {
                        "value": 0
                      },
                      {
                        "value": 0
                      },
                      {
                        "value": 0
                      },
                      {
                        "value": 0
                      },
                      {
                        "value": 0
                      },
                      {
                        "value": 0
                      },
                      {
                        "value": 0
                      },
                      {
                        "value": 0
                      },
                      {
                        "value": 0
                      },
                      {
                        "value": 0
                      },
                      {
                        "value": 0
                      },
                      {
                        "value": 0
                      },
                      {
                        "value": 0
                      },
                      {
                        "value": 0
                      },
                      {
                        "value": 0
                      },
                      {
                        "value": 0
                      },
                      {
                        "value": 0
                      },
                      {
                        "value": 0
                      },
                      {
                        "value": 0
                      },
                      {
                        "value": 0
                      },
                      {
                        "value": 0
                      },
                      {
                        "value": 0
                      },
                      {
                        "value": 0
                      },
                      {
                        "value": 0
                      },
                      {
                        "value": 0
                      },
                      {
                        "value": 0
                      },
                      {
                        "value": 0
                      },
                      {
                        "value": 0
                      },
                      {
                        "value": 0
                      },
                      {
                        "value": 0
                      },
                      {
                        "value": 0
                      },
                      {
                        "value": 0
                      },
                      {
                        "value": 0
                      },
                      {
                        "value": 0
                      },
                      {
                        "value": 0
                      },
                      {
                        "value": 0
                      },
                      {
                        "value": 0
                      },
                      {
                        "value": 0
                      },
                      {
                        "value": 0
                      },
                      {
                        "value": 0
                      },
                      {
                        "value": 0
                      },
                      {
                        "value": 0
                      },
                      {
                        "value": 0
                      },
                      {
                        "value": 0
                      },
                      {
                        "value": 0
                      },
                      {
                        "value": 0
                      },
                      {
                        "value": 0
                      },
                      {
                        "value": 0
                      },
                      {
                        "value": 0
                      },
                      {
                        "value": 0
                      },
                      {
                        "value": 0
                      },
                      {
                        "value": 0
                      },
                      {
                        "value": 0
                      },
                      {
                        "value": 0
                      },
                      {
                        "value": 0
                      },
                      {
                        "value": 0
                      },
                      {
                        "value": 0
                      },
                      {
                        "value": 0
                      },
                      {
                        "value": 0
                      },
                      {
                        "value": 0
                      },
                      {
                        "value": 0
                      },
                      {
                        "value": 0
                      },
                      {
                        "value": 0
                      },
                      {
                        "value": 0
                      },
                      {
                        "value": 0
                      },
                      {
                        "value": 0
                      },
                      {
                        "value": 0
                      },
                      {
                        "value": 0
                      },
                      {
                        "value": 0
                      },
                      {
                        "value": 0
                      },
                      {
                        "value": 0
                      },
                      {
                        "value": 0
                      },
                      {
                        "value": 0
                      },
                      {
                        "value": 0
                      },
                      {
                        "value": 0
                      },
                      {
                        "value": 0
                      },
                      {
                        "value": 0
                      },
                      {
                        "value": 0
                      },
                      {
                        "value": 0
                      },
                      {
                        "value": 0
                      },
                      {
                        "value": 0
                      },
                      {
                        "value": 0
                      },
                      {
                        "value": 0
                      },
                      {
                        "value": 0
                      },
                      {
                        "value": 0
                      },
                      {
                        "value": 0
                      },
                      {
                        "value": 0
                      },
                      {
                        "value": 0
                      },
                      {
                        "value": 0
                      },
                      {
                        "value": 0
                      },
                      {
                        "value": 0
                      },
                      {
                        "value": 0
                      },
                      {
                        "value": 0
                      },
                      {
                        "value": 0
                      },
                      {
                        "value": 0
                      },
                      {
                        "value": 0
                      },
                      {
                        "value": 0
                      },
                      {
                        "value": 0
                      },
                      {
                        "value": 0
                      },
                      {
                        "value": 0
                      },
                      {
                        "value": 0
                      },
                      {
                        "value": 0
                      },
                      {
                        "value": 0
                      },
                      {
                        "value": 0
                      },
                      {
                        "value": 0
                      },
                      {
                        "value": 0
                      },
                      {
                        "value": 0
                      },
                      {
                        "value": 0
                      },
                      {
                        "value": 0
                      },
                      {
                        "value": 0
                      },
                      {
                        "value": 0
                      },
                      {
                        "value": 0
                      },
                      {
                        "value": 0
                      },
                      {
                        "value": 0
                      },
                      {
                        "value": 0
                      },
                      {
                        "value": 0
                      },
                      {
                        "value": 0
                      },
                      {
                        "value": 0
                      },
                      {
                        "value": 0
                      },
                      {
                        "value": 0
                      },
                      {
                        "value": 0
                      },
                      {
                        "value": 0
                      },
                      {
                        "value": 0
                      },
                      {
                        "value": 0
                      },
                      {
                        "value": 0
                      },
                      {
                        "value": 0
                      },
                      {
                        "value": 0
                      },
                      {
                        "value": 0
                      },
                      {
                        "value": 0
                      },
                      {
                        "value": 0
                      },
                      {
                        "value": 0
                      },
                      {
                        "value": 0
                      },
                      {
                        "value": 0
                      },
                      {
                        "value": 0
                      },
                      {
                        "value": 0
                      },
                      {
                        "value": 0
                      },
                      {
                        "value": 0
                      },
                      {
                        "value": 0
                      },
                      {
                        "value": 0
                      },
                      {
                        "value": 0
                      },
                      {
                        "value": 0
                      },
                      {
                        "value": 0
                      },
                      {
                        "value": 0
                      },
                      {
                        "value": 0
                      },
                      {
                        "value": 0
                      },
                      {
                        "value": 0
                      },
                      {
                        "value": 0
                      },
                      {
                        "value": 0
                      },
                      {
                        "value": 0
                      },
                      {
                        "value": 0
                      },
                      {
                        "value": 0
                      },
                      {
                        "value": 0
                      },
                      {
                        "value": 0
                      },
                      {
                        "value": 0
                      },
                      {
                        "value": 0
                      },
                      {
                        "value": 0
                      },
                      {
                        "value": 0
                      },
                      {
                        "value": 0
                      },
                      {
                        "value": 0
                      },
                      {
                        "value": 0
                      },
                      {
                        "value": 0
                      },
                      {
                        "value": 0
                      },
                      {
                        "value": 0
                      },
                      {
                        "value": 0
                      },
                      {
                        "value": 0
                      },
                      {
                        "value": 0
                      },
                      {
                        "value": 0
                      },
                      {
                        "value": 0
                      },
                      {
                        "value": 0
                      },
                      {
                        "value": 0
                      },
                      {
                        "value": 0
                      },
                      {
                        "value": 0
                      },
                      {
                        "value": 0
                      },
                      {
                        "value": 0
                      },
                      {
                        "value": 0
                      },
                      {
                        "value": 0
                      },
                      {
                        "value": 0
                      },
                      {
                        "value": 0
                      },
                      {
                        "value": 0
                      },
                      {
                        "value": 0
                      },
                      {
                        "value": 0
                      },
                      {
                        "value": 0
                      },
                      {
                        "value": 0
                      },
                      {
                        "value": 0
                      },
                      {
                        "value": 0
                      },
                      {
                        "value": 0
                      },
                      {
                        "value": 0
                      },
                      {
                        "value": 0
                      },
                      {
                        "value": 0
                      },
                      {
                        "value": 0
                      },
                      {
                        "value": 0
                      },
                      {
                        "value": 0
                      },
                      {
                        "value": 0
                      },
                      {
                        "value": 0
                      },
                      {
                        "value": 0
                      },
                      {
                        "value": 0
                      },
                      {
                        "value": 0
                      },
                      {
                        "value": 0
                      },
                      {
                        "value": 0
                      }
                    ]
                  },
                  {
                    "featureid": "XL",
                    "timeline": [
                      {
                        "value": 3
                      },
                      {
                        "value": 3
                      },
                      {
                        "value": 3
                      },
                      {
                        "value": 3
                      },
                      {
                        "value": 3
                      },
                      {
                        "value": 3
                      },
                      {
                        "value": 3
                      },
                      {
                        "value": 3
                      },
                      {
                        "value": 3
                      },
                      {
                        "value": 3
                      },
                      {
                        "value": 3
                      },
                      {
                        "value": 3
                      },
                      {
                        "value": 3
                      },
                      {
                        "value": 3
                      },
                      {
                        "value": 3
                      },
                      {
                        "value": 3
                      },
                      {
                        "value": 3
                      },
                      {
                        "value": 3
                      },
                      {
                        "value": 3
                      },
                      {
                        "value": 3
                      },
                      {
                        "value": 3
                      },
                      {
                        "value": 3
                      },
                      {
                        "value": 3
                      },
                      {
                        "value": 3
                      },
                      {
                        "value": 3
                      },
                      {
                        "value": 3
                      },
                      {
                        "value": 3
                      },
                      {
                        "value": 3
                      },
                      {
                        "value": 3
                      },
                      {
                        "value": 3
                      },
                      {
                        "value": 3
                      },
                      {
                        "value": 3
                      },
                      {
                        "value": 3
                      },
                      {
                        "value": 3
                      },
                      {
                        "value": 3
                      },
                      {
                        "value": 3
                      },
                      {
                        "value": 3
                      },
                      {
                        "value": 3
                      },
                      {
                        "value": 3
                      },
                      {
                        "value": 3
                      },
                      {
                        "value": 3
                      },
                      {
                        "value": 3
                      },
                      {
                        "value": 3
                      },
                      {
                        "value": 3
                      },
                      {
                        "value": 3
                      },
                      {
                        "value": 3
                      },
                      {
                        "value": 3
                      },
                      {
                        "value": 3
                      },
                      {
                        "value": 3
                      },
                      {
                        "value": 3
                      },
                      {
                        "value": 3
                      },
                      {
                        "value": 3
                      },
                      {
                        "value": 3
                      },
                      {
                        "value": 3
                      },
                      {
                        "value": 3
                      },
                      {
                        "value": 3
                      },
                      {
                        "value": 3
                      },
                      {
                        "value": 3
                      },
                      {
                        "value": 3
                      },
                      {
                        "value": 3
                      },
                      {
                        "value": 3
                      },
                      {
                        "value": 3
                      },
                      {
                        "value": 3
                      },
                      {
                        "value": 3
                      },
                      {
                        "value": 3
                      },
                      {
                        "value": 3
                      },
                      {
                        "value": 3
                      },
                      {
                        "value": 3
                      },
                      {
                        "value": 3
                      },
                      {
                        "value": 3
                      },
                      {
                        "value": 3
                      },
                      {
                        "value": 3
                      },
                      {
                        "value": 3
                      },
                      {
                        "value": 3
                      },
                      {
                        "value": 3
                      },
                      {
                        "value": 3
                      },
                      {
                        "value": 3
                      },
                      {
                        "value": 3
                      },
                      {
                        "value": 3
                      },
                      {
                        "value": 3
                      },
                      {
                        "value": 3
                      },
                      {
                        "value": 3
                      },
                      {
                        "value": 3
                      },
                      {
                        "value": 3
                      },
                      {
                        "value": 3
                      },
                      {
                        "value": 3
                      },
                      {
                        "value": 3
                      },
                      {
                        "value": 3
                      },
                      {
                        "value": 3
                      },
                      {
                        "value": 3
                      },
                      {
                        "value": 3
                      },
                      {
                        "value": 3
                      },
                      {
                        "value": 3
                      },
                      {
                        "value": 3
                      },
                      {
                        "value": 3
                      },
                      {
                        "value": 3
                      },
                      {
                        "value": 3
                      },
                      {
                        "value": 3
                      },
                      {
                        "value": 3
                      },
                      {
                        "value": 3
                      },
                      {
                        "value": 3
                      },
                      {
                        "value": 3
                      },
                      {
                        "value": 3
                      },
                      {
                        "value": 3
                      },
                      {
                        "value": 3
                      },
                      {
                        "value": 3
                      },
                      {
                        "value": 3
                      },
                      {
                        "value": 3
                      },
                      {
                        "value": 3
                      },
                      {
                        "value": 3
                      },
                      {
                        "value": 3
                      },
                      {
                        "value": 3
                      },
                      {
                        "value": 3
                      },
                      {
                        "value": 3
                      },
                      {
                        "value": 3
                      },
                      {
                        "value": 3
                      },
                      {
                        "value": 3
                      },
                      {
                        "value": 3
                      },
                      {
                        "value": 3
                      },
                      {
                        "value": 3
                      },
                      {
                        "value": 3
                      },
                      {
                        "value": 3
                      },
                      {
                        "value": 3
                      },
                      {
                        "value": 3
                      },
                      {
                        "value": 3
                      },
                      {
                        "value": 3
                      },
                      {
                        "value": 3
                      },
                      {
                        "value": 3
                      },
                      {
                        "value": 3
                      },
                      {
                        "value": 3
                      },
                      {
                        "value": 3
                      },
                      {
                        "value": 3
                      },
                      {
                        "value": 3
                      },
                      {
                        "value": 3
                      },
                      {
                        "value": 3
                      },
                      {
                        "value": 3
                      },
                      {
                        "value": 3
                      },
                      {
                        "value": 3
                      },
                      {
                        "value": 3
                      },
                      {
                        "value": 3
                      },
                      {
                        "value": 3
                      },
                      {
                        "value": 3
                      },
                      {
                        "value": 3
                      },
                      {
                        "value": 3
                      },
                      {
                        "value": 3
                      },
                      {
                        "value": 3
                      },
                      {
                        "value": 3
                      },
                      {
                        "value": 3
                      },
                      {
                        "value": 3
                      },
                      {
                        "value": 3
                      },
                      {
                        "value": 3
                      },
                      {
                        "value": 3
                      },
                      {
                        "value": 3
                      },
                      {
                        "value": 3
                      },
                      {
                        "value": 3
                      },
                      {
                        "value": 3
                      },
                      {
                        "value": 3
                      },
                      {
                        "value": 3
                      },
                      {
                        "value": 3
                      },
                      {
                        "value": 3
                      },
                      {
                        "value": 3
                      },
                      {
                        "value": 3
                      },
                      {
                        "value": 3
                      },
                      {
                        "value": 3
                      },
                      {
                        "value": 3
                      },
                      {
                        "value": 3
                      },
                      {
                        "value": 3
                      },
                      {
                        "value": 3
                      },
                      {
                        "value": 3
                      },
                      {
                        "value": 3
                      },
                      {
                        "value": 3
                      },
                      {
                        "value": 3
                      },
                      {
                        "value": 3
                      },
                      {
                        "value": 3
                      },
                      {
                        "value": 3
                      },
                      {
                        "value": 3
                      },
                      {
                        "value": 3
                      },
                      {
                        "value": 3
                      },
                      {
                        "value": 3
                      },
                      {
                        "value": 3
                      },
                      {
                        "value": 3
                      },
                      {
                        "value": 3
                      },
                      {
                        "value": 3
                      },
                      {
                        "value": 3
                      },
                      {
                        "value": 3
                      },
                      {
                        "value": 3
                      },
                      {
                        "value": 3
                      },
                      {
                        "value": 3
                      },
                      {
                        "value": 3
                      },
                      {
                        "value": 3
                      },
                      {
                        "value": 3
                      },
                      {
                        "value": 3
                      },
                      {
                        "value": 3
                      },
                      {
                        "value": 3
                      },
                      {
                        "value": 3
                      },
                      {
                        "value": 3
                      },
                      {
                        "value": 3
                      },
                      {
                        "value": 3
                      },
                      {
                        "value": 3
                      },
                      {
                        "value": 3
                      },
                      {
                        "value": 3
                      },
                      {
                        "value": 3
                      },
                      {
                        "value": 3
                      },
                      {
                        "value": 3
                      },
                      {
                        "value": 3
                      },
                      {
                        "value": 3
                      },
                      {
                        "value": 3
                      },
                      {
                        "value": 3
                      },
                      {
                        "value": 3
                      },
                      {
                        "value": 3
                      },
                      {
                        "value": 3
                      },
                      {
                        "value": 3
                      },
                      {
                        "value": 3
                      },
                      {
                        "value": 3
                      },
                      {
                        "value": 3
                      },
                      {
                        "value": 3
                      },
                      {
                        "value": 3
                      },
                      {
                        "value": 3
                      },
                      {
                        "value": 3
                      },
                      {
                        "value": 3
                      },
                      {
                        "value": 3
                      },
                      {
                        "value": 3
                      },
                      {
                        "value": 3
                      },
                      {
                        "value": 3
                      },
                      {
                        "value": 3
                      },
                      {
                        "value": 3
                      },
                      {
                        "value": 3
                      },
                      {
                        "value": 3
                      },
                      {
                        "value": 3
                      },
                      {
                        "value": 3
                      },
                      {
                        "value": 3
                      },
                      {
                        "value": 3
                      },
                      {
                        "value": 3
                      },
                      {
                        "value": 3
                      },
                      {
                        "value": 3
                      },
                      {
                        "value": 3
                      },
                      {
                        "value": 3
                      },
                      {
                        "value": 3
                      },
                      {
                        "value": 3
                      },
                      {
                        "value": 3
                      },
                      {
                        "value": 3
                      },
                      {
                        "value": 3
                      },
                      {
                        "value": 3
                      },
                      {
                        "value": 3
                      },
                      {
                        "value": 3
                      },
                      {
                        "value": 3
                      },
                      {
                        "value": 3
                      },
                      {
                        "value": 3
                      },
                      {
                        "value": 3
                      },
                      {
                        "value": 3
                      },
                      {
                        "value": 3
                      },
                      {
                        "value": 3
                      },
                      {
                        "value": 3
                      },
                      {
                        "value": 3
                      },
                      {
                        "value": 3
                      },
                      {
                        "value": 3
                      },
                      {
                        "value": 3
                      },
                      {
                        "value": 3
                      },
                      {
                        "value": 3
                      },
                      {
                        "value": 3
                      },
                      {
                        "value": 3
                      },
                      {
                        "value": 3
                      },
                      {
                        "value": 3
                      },
                      {
                        "value": 3
                      },
                      {
                        "value": 3
                      },
                      {
                        "value": 3
                      },
                      {
                        "value": 3
                      },
                      {
                        "value": 3
                      },
                      {
                        "value": 3
                      },
                      {
                        "value": 3
                      },
                      {
                        "value": 3
                      },
                      {
                        "value": 3
                      },
                      {
                        "value": 3
                      },
                      {
                        "value": 3
                      },
                      {
                        "value": 3
                      },
                      {
                        "value": 3
                      },
                      {
                        "value": 3
                      },
                      {
                        "value": 3
                      },
                      {
                        "value": 3
                      },
                      {
                        "value": 3
                      },
                      {
                        "value": 3
                      },
                      {
                        "value": 3
                      },
                      {
                        "value": 3
                      },
                      {
                        "value": 3
                      },
                      {
                        "value": 3
                      },
                      {
                        "value": 3
                      },
                      {
                        "value": 3
                      },
                      {
                        "value": 3
                      },
                      {
                        "value": 3
                      },
                      {
                        "value": 3
                      },
                      {
                        "value": 3
                      },
                      {
                        "value": 3
                      },
                      {
                        "value": 3
                      },
                      {
                        "value": 3
                      },
                      {
                        "value": 3
                      },
                      {
                        "value": 3
                      },
                      {
                        "value": 3
                      },
                      {
                        "value": 3
                      },
                      {
                        "value": 3
                      },
                      {
                        "value": 3
                      }
                    ]
                  },
                  {
                    "featureid": "XW",
                    "timeline": [
                      {
                        "value": 0
                      },
                      {
                        "value": 0
                      },
                      {
                        "value": 0
                      },
                      {
                        "value": 0
                      },
                      {
                        "value": 0
                      },
                      {
                        "value": 0
                      },
                      {
                        "value": 0
                      },
                      {
                        "value": 0
                      },
                      {
                        "value": 0
                      },
                      {
                        "value": 0
                      },
                      {
                        "value": 0
                      },
                      {
                        "value": 0
                      },
                      {
                        "value": 1
                      },
                      {
                        "value": 1
                      },
                      {
                        "value": 1
                      },
                      {
                        "value": 1
                      },
                      {
                        "value": 1
                      },
                      {
                        "value": 1
                      },
                      {
                        "value": 1
                      },
                      {
                        "value": 1
                      },
                      {
                        "value": 1
                      },
                      {
                        "value": 1
                      },
                      {
                        "value": 1
                      },
                      {
                        "value": 1
                      },
                      {
                        "value": 1
                      },
                      {
                        "value": 1
                      },
                      {
                        "value": 1
                      },
                      {
                        "value": 1
                      },
                      {
                        "value": 1
                      },
                      {
                        "value": 1
                      },
                      {
                        "value": 1
                      },
                      {
                        "value": 1
                      },
                      {
                        "value": 1
                      },
                      {
                        "value": 1
                      },
                      {
                        "value": 1
                      },
                      {
                        "value": 1
                      },
                      {
                        "value": 1
                      },
                      {
                        "value": 1
                      },
                      {
                        "value": 1
                      },
                      {
                        "value": 1
                      },
                      {
                        "value": 1
                      },
                      {
                        "value": 1
                      },
                      {
                        "value": 1
                      },
                      {
                        "value": 1
                      },
                      {
                        "value": 1
                      },
                      {
                        "value": 1
                      },
                      {
                        "value": 1
                      },
                      {
                        "value": 1
                      },
                      {
                        "value": 1
                      },
                      {
                        "value": 1
                      },
                      {
                        "value": 1
                      },
                      {
                        "value": 1
                      },
                      {
                        "value": 1
                      },
                      {
                        "value": 1
                      },
                      {
                        "value": 1
                      },
                      {
                        "value": 1
                      },
                      {
                        "value": 1
                      },
                      {
                        "value": 1
                      },
                      {
                        "value": 1
                      },
                      {
                        "value": 1
                      },
                      {
                        "value": 1
                      },
                      {
                        "value": 1
                      },
                      {
                        "value": 1
                      },
                      {
                        "value": 1
                      },
                      {
                        "value": 1
                      },
                      {
                        "value": 1
                      },
                      {
                        "value": 1
                      },
                      {
                        "value": 1
                      },
                      {
                        "value": 1
                      },
                      {
                        "value": 1
                      },
                      {
                        "value": 1
                      },
                      {
                        "value": 1
                      },
                      {
                        "value": 1
                      },
                      {
                        "value": 1
                      },
                      {
                        "value": 1
                      },
                      {
                        "value": 1
                      },
                      {
                        "value": 1
                      },
                      {
                        "value": 1
                      },
                      {
                        "value": 1
                      },
                      {
                        "value": 1
                      },
                      {
                        "value": 1
                      },
                      {
                        "value": 1
                      },
                      {
                        "value": 1
                      },
                      {
                        "value": 1
                      },
                      {
                        "value": 1
                      },
                      {
                        "value": 1
                      },
                      {
                        "value": 1
                      },
                      {
                        "value": 1
                      },
                      {
                        "value": 1
                      },
                      {
                        "value": 1
                      },
                      {
                        "value": 1
                      },
                      {
                        "value": 1
                      },
                      {
                        "value": 1
                      },
                      {
                        "value": 1
                      },
                      {
                        "value": 1
                      },
                      {
                        "value": 1
                      },
                      {
                        "value": 1
                      },
                      {
                        "value": 1
                      },
                      {
                        "value": 1
                      },
                      {
                        "value": 1
                      },
                      {
                        "value": 1
                      },
                      {
                        "value": 1
                      },
                      {
                        "value": 1
                      },
                      {
                        "value": 1
                      },
                      {
                        "value": 1
                      },
                      {
                        "value": 1
                      },
                      {
                        "value": 1
                      },
                      {
                        "value": 1
                      },
                      {
                        "value": 1
                      },
                      {
                        "value": 1
                      },
                      {
                        "value": 1
                      },
                      {
                        "value": 1
                      },
                      {
                        "value": 1
                      },
                      {
                        "value": 1
                      },
                      {
                        "value": 1
                      },
                      {
                        "value": 1
                      },
                      {
                        "value": 1
                      },
                      {
                        "value": 1
                      },
                      {
                        "value": 1
                      },
                      {
                        "value": 1
                      },
                      {
                        "value": 1
                      },
                      {
                        "value": 1
                      },
                      {
                        "value": 1
                      },
                      {
                        "value": 1
                      },
                      {
                        "value": 1
                      },
                      {
                        "value": 1
                      },
                      {
                        "value": 1
                      },
                      {
                        "value": 1
                      },
                      {
                        "value": 1
                      },
                      {
                        "value": 1
                      },
                      {
                        "value": 1
                      },
                      {
                        "value": 1
                      },
                      {
                        "value": 1
                      },
                      {
                        "value": 1
                      },
                      {
                        "value": 1
                      },
                      {
                        "value": 1
                      },
                      {
                        "value": 1
                      },
                      {
                        "value": 1
                      },
                      {
                        "value": 1
                      },
                      {
                        "value": 1
                      },
                      {
                        "value": 1
                      },
                      {
                        "value": 1
                      },
                      {
                        "value": 1
                      },
                      {
                        "value": 1
                      },
                      {
                        "value": 1
                      },
                      {
                        "value": 1
                      },
                      {
                        "value": 1
                      },
                      {
                        "value": 1
                      },
                      {
                        "value": 1
                      },
                      {
                        "value": 1
                      },
                      {
                        "value": 1
                      },
                      {
                        "value": 1
                      },
                      {
                        "value": 1
                      },
                      {
                        "value": 1
                      },
                      {
                        "value": 1
                      },
                      {
                        "value": 1
                      },
                      {
                        "value": 1
                      },
                      {
                        "value": 1
                      },
                      {
                        "value": 1
                      },
                      {
                        "value": 1
                      },
                      {
                        "value": 1
                      },
                      {
                        "value": 1
                      },
                      {
                        "value": 1
                      },
                      {
                        "value": 1
                      },
                      {
                        "value": 1
                      },
                      {
                        "value": 1
                      },
                      {
                        "value": 1
                      },
                      {
                        "value": 1
                      },
                      {
                        "value": 1
                      },
                      {
                        "value": 1
                      },
                      {
                        "value": 1
                      },
                      {
                        "value": 1
                      },
                      {
                        "value": 1
                      },
                      {
                        "value": 1
                      },
                      {
                        "value": 1
                      },
                      {
                        "value": 1
                      },
                      {
                        "value": 1
                      },
                      {
                        "value": 1
                      },
                      {
                        "value": 1
                      },
                      {
                        "value": 1
                      },
                      {
                        "value": 1
                      },
                      {
                        "value": 1
                      },
                      {
                        "value": 1
                      },
                      {
                        "value": 1
                      },
                      {
                        "value": 1
                      },
                      {
                        "value": 1
                      },
                      {
                        "value": 1
                      },
                      {
                        "value": 1
                      },
                      {
                        "value": 1
                      },
                      {
                        "value": 1
                      },
                      {
                        "value": 1
                      },
                      {
                        "value": 1
                      },
                      {
                        "value": 1
                      },
                      {
                        "value": 1
                      },
                      {
                        "value": 1
                      },
                      {
                        "value": 1
                      },
                      {
                        "value": 1
                      },
                      {
                        "value": 1
                      },
                      {
                        "value": 1
                      },
                      {
                        "value": 1
                      },
                      {
                        "value": 1
                      },
                      {
                        "value": 1
                      },
                      {
                        "value": 1
                      },
                      {
                        "value": 1
                      },
                      {
                        "value": 1
                      },
                      {
                        "value": 1
                      },
                      {
                        "value": 1
                      },
                      {
                        "value": 1
                      },
                      {
                        "value": 1
                      },
                      {
                        "value": 1
                      },
                      {
                        "value": 1
                      },
                      {
                        "value": 1
                      },
                      {
                        "value": 1
                      },
                      {
                        "value": 1
                      },
                      {
                        "value": 1
                      },
                      {
                        "value": 1
                      },
                      {
                        "value": 1
                      },
                      {
                        "value": 1
                      },
                      {
                        "value": 1
                      },
                      {
                        "value": 1
                      },
                      {
                        "value": 1
                      },
                      {
                        "value": 1
                      },
                      {
                        "value": 1
                      },
                      {
                        "value": 1
                      },
                      {
                        "value": 1
                      },
                      {
                        "value": 1
                      },
                      {
                        "value": 1
                      },
                      {
                        "value": 1
                      },
                      {
                        "value": 1
                      },
                      {
                        "value": 1
                      },
                      {
                        "value": 1
                      },
                      {
                        "value": 1
                      },
                      {
                        "value": 1
                      },
                      {
                        "value": 1
                      },
                      {
                        "value": 1
                      },
                      {
                        "value": 1
                      },
                      {
                        "value": 1
                      },
                      {
                        "value": 1
                      },
                      {
                        "value": 1
                      },
                      {
                        "value": 1
                      },
                      {
                        "value": 1
                      },
                      {
                        "value": 1
                      },
                      {
                        "value": 1
                      },
                      {
                        "value": 1
                      },
                      {
                        "value": 1
                      },
                      {
                        "value": 1
                      },
                      {
                        "value": 1
                      },
                      {
                        "value": 1
                      },
                      {
                        "value": 1
                      },
                      {
                        "value": 1
                      },
                      {
                        "value": 1
                      },
                      {
                        "value": 1
                      },
                      {
                        "value": 1
                      },
                      {
                        "value": 1
                      },
                      {
                        "value": 1
                      },
                      {
                        "value": 1
                      },
                      {
                        "value": 1
                      },
                      {
                        "value": 1
                      },
                      {
                        "value": 1
                      },
                      {
                        "value": 1
                      },
                      {
                        "value": 1
                      },
                      {
                        "value": 1
                      },
                      {
                        "value": 1
                      },
                      {
                        "value": 1
                      },
                      {
                        "value": 1
                      },
                      {
                        "value": 1
                      },
                      {
                        "value": 1
                      },
                      {
                        "value": 1
                      },
                      {
                        "value": 1
                      },
                      {
                        "value": 1
                      },
                      {
                        "value": 1
                      },
                      {
                        "value": 1
                      },
                      {
                        "value": 1
                      },
                      {
                        "value": 1
                      },
                      {
                        "value": 1
                      },
                      {
                        "value": 1
                      },
                      {
                        "value": 1
                      },
                      {
                        "value": 1
                      },
                      {
                        "value": 1
                      },
                      {
                        "value": 1
                      },
                      {
                        "value": 1
                      },
                      {
                        "value": 1
                      },
                      {
                        "value": 1
                      },
                      {
                        "value": 1
                      },
                      {
                        "value": 1
                      },
                      {
                        "value": 1
                      },
                      {
                        "value": 1
                      },
                      {
                        "value": 1
                      },
                      {
                        "value": 1
                      },
                      {
                        "value": 1
                      },
                      {
                        "value": 1
                      },
                      {
                        "value": 1
                      },
                      {
                        "value": 1
                      },
                      {
                        "value": 1
                      },
                      {
                        "value": 1
                      },
                      {
                        "value": 1
                      },
                      {
                        "value": 1
                      },
                      {
                        "value": 1
                      },
                      {
                        "value": 1
                      },
                      {
                        "value": 1
                      }
                    ]
                  },
                  {
                    "featureid": "XC",
                    "timeline": [
                      {
                        "value": 0
                      },
                      {
                        "value": 1
                      },
                      {
                        "value": 2
                      },
                      {
                        "value": 3
                      },
                      {
                        "value": 4
                      },
                      {
                        "value": 5
                      },
                      {
                        "value": 6
                      },
                      {
                        "value": 7
                      },
                      {
                        "value": 8
                      },
                      {
                        "value": 9
                      },
                      {
                        "value": 10
                      },
                      {
                        "value": 11
                      },
                      {
                        "value": 0
                      },
                      {
                        "value": 1
                      },
                      {
                        "value": 2
                      },
                      {
                        "value": 3
                      },
                      {
                        "value": 4
                      },
                      {
                        "value": 5
                      },
                      {
                        "value": 6
                      },
                      {
                        "value": 7
                      },
                      {
                        "value": 0
                      },
                      {
                        "value": 1
                      },
                      {
                        "value": 2
                      },
                      {
                        "value": 3
                      },
                      {
                        "value": 4
                      },
                      {
                        "value": 5
                      },
                      {
                        "value": 6
                      },
                      {
                        "value": 7
                      },
                      {
                        "value": 8
                      },
                      {
                        "value": 9
                      },
                      {
                        "value": 10
                      },
                      {
                        "value": 11
                      },
                      {
                        "value": 12
                      },
                      {
                        "value": 13
                      },
                      {
                        "value": 14
                      },
                      {
                        "value": 15
                      },
                      {
                        "value": 0
                      },
                      {
                        "value": 1
                      },
                      {
                        "value": 2
                      },
                      {
                        "value": 0
                      },
                      {
                        "value": 1
                      },
                      {
                        "value": 2
                      },
                      {
                        "value": 0
                      },
                      {
                        "value": 1
                      },
                      {
                        "value": 2
                      },
                      {
                        "value": 0
                      },
                      {
                        "value": 1
                      },
                      {
                        "value": 2
                      },
                      {
                        "value": 3
                      },
                      {
                        "value": 4
                      },
                      {
                        "value": 5
                      },
                      {
                        "value": 6
                      },
                      {
                        "value": 7
                      },
                      {
                        "value": 8
                      },
                      {
                        "value": 9
                      },
                      {
                        "value": 10
                      },
                      {
                        "value": 11
                      },
                      {
                        "value": 12
                      },
                      {
                        "value": 13
                      },
                      {
                        "value": 14
                      },
                      {
                        "value": 15
                      },
                      {
                        "value": 16
                      },
                      {
                        "value": 17
                      },
                      {
                        "value": 18
                      },
                      {
                        "value": 19
                      },
                      {
                        "value": 20
                      },
                      {
                        "value": 21
                      },
                      {
                        "value": 22
                      },
                      {
                        "value": 23
                      },
                      {
                        "value": 24
                      },
                      {
                        "value": 25
                      },
                      {
                        "value": 26
                      },
                      {
                        "value": 27
                      },
                      {
                        "value": 28
                      },
                      {
                        "value": 29
                      },
                      {
                        "value": 30
                      },
                      {
                        "value": 31
                      },
                      {
                        "value": 32
                      },
                      {
                        "value": 33
                      },
                      {
                        "value": 34
                      },
                      {
                        "value": 35
                      },
                      {
                        "value": 36
                      },
                      {
                        "value": 37
                      },
                      {
                        "value": 38
                      },
                      {
                        "value": 39
                      },
                      {
                        "value": 40
                      },
                      {
                        "value": 41
                      },
                      {
                        "value": 42
                      },
                      {
                        "value": 43
                      },
                      {
                        "value": 44
                      },
                      {
                        "value": 45
                      },
                      {
                        "value": 46
                      },
                      {
                        "value": 47
                      },
                      {
                        "value": 48
                      },
                      {
                        "value": 0
                      },
                      {
                        "value": 1
                      },
                      {
                        "value": 2
                      },
                      {
                        "value": 3
                      },
                      {
                        "value": 4
                      },
                      {
                        "value": 5
                      },
                      {
                        "value": 6
                      },
                      {
                        "value": 7
                      },
                      {
                        "value": 8
                      },
                      {
                        "value": 9
                      },
                      {
                        "value": 10
                      },
                      {
                        "value": 11
                      },
                      {
                        "value": 12
                      },
                      {
                        "value": 13
                      },
                      {
                        "value": 14
                      },
                      {
                        "value": 15
                      },
                      {
                        "value": 16
                      },
                      {
                        "value": 17
                      },
                      {
                        "value": 18
                      },
                      {
                        "value": 19
                      },
                      {
                        "value": 20
                      },
                      {
                        "value": 21
                      },
                      {
                        "value": 22
                      },
                      {
                        "value": 23
                      },
                      {
                        "value": 24
                      },
                      {
                        "value": 25
                      },
                      {
                        "value": 26
                      },
                      {
                        "value": 27
                      },
                      {
                        "value": 28
                      },
                      {
                        "value": 29
                      },
                      {
                        "value": 30
                      },
                      {
                        "value": 31
                      },
                      {
                        "value": 32
                      },
                      {
                        "value": 33
                      },
                      {
                        "value": 34
                      },
                      {
                        "value": 35
                      },
                      {
                        "value": 36
                      },
                      {
                        "value": 37
                      },
                      {
                        "value": 38
                      },
                      {
                        "value": 39
                      },
                      {
                        "value": 40
                      },
                      {
                        "value": 41
                      },
                      {
                        "value": 42
                      },
                      {
                        "value": 43
                      },
                      {
                        "value": 44
                      },
                      {
                        "value": 45
                      },
                      {
                        "value": 46
                      },
                      {
                        "value": 47
                      },
                      {
                        "value": 48
                      },
                      {
                        "value": 49
                      },
                      {
                        "value": 50
                      },
                      {
                        "value": 51
                      },
                      {
                        "value": 52
                      },
                      {
                        "value": 53
                      },
                      {
                        "value": 54
                      },
                      {
                        "value": 55
                      },
                      {
                        "value": 56
                      },
                      {
                        "value": 57
                      },
                      {
                        "value": 58
                      },
                      {
                        "value": 59
                      },
                      {
                        "value": 60
                      },
                      {
                        "value": 61
                      },
                      {
                        "value": 62
                      },
                      {
                        "value": 63
                      },
                      {
                        "value": 64
                      },
                      {
                        "value": 65
                      },
                      {
                        "value": 66
                      },
                      {
                        "value": 67
                      },
                      {
                        "value": 68
                      },
                      {
                        "value": 69
                      },
                      {
                        "value": 70
                      },
                      {
                        "value": 71
                      },
                      {
                        "value": 72
                      },
                      {
                        "value": 73
                      },
                      {
                        "value": 74
                      },
                      {
                        "value": 75
                      },
                      {
                        "value": 76
                      },
                      {
                        "value": 77
                      },
                      {
                        "value": 78
                      },
                      {
                        "value": 79
                      },
                      {
                        "value": 80
                      },
                      {
                        "value": 81
                      },
                      {
                        "value": 82
                      },
                      {
                        "value": 83
                      },
                      {
                        "value": 84
                      },
                      {
                        "value": 85
                      },
                      {
                        "value": 86
                      },
                      {
                        "value": 87
                      },
                      {
                        "value": 88
                      },
                      {
                        "value": 89
                      },
                      {
                        "value": 90
                      },
                      {
                        "value": 91
                      },
                      {
                        "value": 92
                      },
                      {
                        "value": 93
                      },
                      {
                        "value": 94
                      },
                      {
                        "value": 95
                      },
                      {
                        "value": 96
                      },
                      {
                        "value": 97
                      },
                      {
                        "value": 98
                      },
                      {
                        "value": 99
                      },
                      {
                        "value": 100
                      },
                      {
                        "value": 101
                      },
                      {
                        "value": 102
                      },
                      {
                        "value": 103
                      },
                      {
                        "value": 104
                      },
                      {
                        "value": 105
                      },
                      {
                        "value": 106
                      },
                      {
                        "value": 107
                      },
                      {
                        "value": 108
                      },
                      {
                        "value": 109
                      },
                      {
                        "value": 110
                      },
                      {
                        "value": 111
                      },
                      {
                        "value": 112
                      },
                      {
                        "value": 113
                      },
                      {
                        "value": 114
                      },
                      {
                        "value": 115
                      },
                      {
                        "value": 116
                      },
                      {
                        "value": 117
                      },
                      {
                        "value": 118
                      },
                      {
                        "value": 119
                      },
                      {
                        "value": 120
                      },
                      {
                        "value": 121
                      },
                      {
                        "value": 122
                      },
                      {
                        "value": 123
                      },
                      {
                        "value": 124
                      },
                      {
                        "value": 125
                      },
                      {
                        "value": 126
                      },
                      {
                        "value": 127
                      },
                      {
                        "value": 128
                      },
                      {
                        "value": 129
                      },
                      {
                        "value": 130
                      },
                      {
                        "value": 131
                      },
                      {
                        "value": 132
                      },
                      {
                        "value": 133
                      },
                      {
                        "value": 134
                      },
                      {
                        "value": 135
                      },
                      {
                        "value": 136
                      },
                      {
                        "value": 137
                      },
                      {
                        "value": 138
                      },
                      {
                        "value": 139
                      },
                      {
                        "value": 140
                      },
                      {
                        "value": 141
                      },
                      {
                        "value": 142
                      },
                      {
                        "value": 143
                      },
                      {
                        "value": 144
                      },
                      {
                        "value": 145
                      },
                      {
                        "value": 146
                      },
                      {
                        "value": 147
                      },
                      {
                        "value": 148
                      },
                      {
                        "value": 149
                      },
                      {
                        "value": 150
                      },
                      {
                        "value": 151
                      },
                      {
                        "value": 152
                      },
                      {
                        "value": 153
                      },
                      {
                        "value": 154
                      },
                      {
                        "value": 155
                      },
                      {
                        "value": 156
                      },
                      {
                        "value": 157
                      },
                      {
                        "value": 158
                      },
                      {
                        "value": 159
                      },
                      {
                        "value": 160
                      },
                      {
                        "value": 161
                      },
                      {
                        "value": 162
                      },
                      {
                        "value": 163
                      },
                      {
                        "value": 164
                      },
                      {
                        "value": 165
                      },
                      {
                        "value": 166
                      },
                      {
                        "value": 167
                      },
                      {
                        "value": 168
                      },
                      {
                        "value": 169
                      },
                      {
                        "value": 170
                      },
                      {
                        "value": 171
                      },
                      {
                        "value": 172
                      },
                      {
                        "value": 173
                      },
                      {
                        "value": 174
                      },
                      {
                        "value": 175
                      },
                      {
                        "value": 176
                      },
                      {
                        "value": 177
                      },
                      {
                        "value": 178
                      },
                      {
                        "value": 179
                      },
                      {
                        "value": 180
                      },
                      {
                        "value": 181
                      },
                      {
                        "value": 182
                      },
                      {
                        "value": 183
                      },
                      {
                        "value": 184
                      },
                      {
                        "value": 185
                      },
                      {
                        "value": 186
                      },
                      {
                        "value": 187
                      },
                      {
                        "value": 188
                      },
                      {
                        "value": 189
                      },
                      {
                        "value": 190
                      },
                      {
                        "value": 191
                      },
                      {
                        "value": 192
                      },
                      {
                        "value": 193
                      },
                      {
                        "value": 194
                      },
                      {
                        "value": 195
                      },
                      {
                        "value": 196
                      },
                      {
                        "value": 197
                      },
                      {
                        "value": 198
                      },
                      {
                        "value": 199
                      },
                      {
                        "value": 200
                      },
                      {
                        "value": 201
                      },
                      {
                        "value": 202
                      },
                      {
                        "value": 203
                      },
                      {
                        "value": 204
                      },
                      {
                        "value": 205
                      }
                    ]
                  },
                  {
                    "featureid": "xReqS",
                    "timeline": [
                      {
                        "value": 0
                      },
                      {
                        "value": 0
                      },
                      {
                        "value": 0
                      },
                      {
                        "value": 0
                      },
                      {
                        "value": 0
                      },
                      {
                        "value": 0
                      },
                      {
                        "value": 0
                      },
                      {
                        "value": 0
                      },
                      {
                        "value": 0
                      },
                      {
                        "value": 0
                      },
                      {
                        "value": 0
                      },
                      {
                        "value": 0
                      },
                      {
                        "value": 0
                      },
                      {
                        "value": 0
                      },
                      {
                        "value": 0
                      },
                      {
                        "value": 0
                      },
                      {
                        "value": 0
                      },
                      {
                        "value": 0
                      },
                      {
                        "value": 0
                      },
                      {
                        "value": 0
                      },
                      {
                        "value": 1
                      },
                      {
                        "value": 1
                      },
                      {
                        "value": 1
                      },
                      {
                        "value": 1
                      },
                      {
                        "value": 1
                      },
                      {
                        "value": 1
                      },
                      {
                        "value": 1
                      },
                      {
                        "value": 1
                      },
                      {
                        "value": 1
                      },
                      {
                        "value": 1
                      },
                      {
                        "value": 1
                      },
                      {
                        "value": 1
                      },
                      {
                        "value": 1
                      },
                      {
                        "value": 1
                      },
                      {
                        "value": 1
                      },
                      {
                        "value": 1
                      },
                      {
                        "value": 2
                      },
                      {
                        "value": 2
                      },
                      {
                        "value": 2
                      },
                      {
                        "value": 3
                      },
                      {
                        "value": 3
                      },
                      {
                        "value": 3
                      },
                      {
                        "value": 4
                      },
                      {
                        "value": 4
                      },
                      {
                        "value": 4
                      },
                      {
                        "value": 5
                      },
                      {
                        "value": 5
                      },
                      {
                        "value": 5
                      },
                      {
                        "value": 5
                      },
                      {
                        "value": 5
                      },
                      {
                        "value": 5
                      },
                      {
                        "value": 5
                      },
                      {
                        "value": 5
                      },
                      {
                        "value": 5
                      },
                      {
                        "value": 5
                      },
                      {
                        "value": 5
                      },
                      {
                        "value": 5
                      },
                      {
                        "value": 5
                      },
                      {
                        "value": 5
                      },
                      {
                        "value": 5
                      },
                      {
                        "value": 5
                      },
                      {
                        "value": 5
                      },
                      {
                        "value": 5
                      },
                      {
                        "value": 5
                      },
                      {
                        "value": 5
                      },
                      {
                        "value": 5
                      },
                      {
                        "value": 5
                      },
                      {
                        "value": 5
                      },
                      {
                        "value": 5
                      },
                      {
                        "value": 5
                      },
                      {
                        "value": 5
                      },
                      {
                        "value": 5
                      },
                      {
                        "value": 5
                      },
                      {
                        "value": 5
                      },
                      {
                        "value": 5
                      },
                      {
                        "value": 5
                      },
                      {
                        "value": 5
                      },
                      {
                        "value": 5
                      },
                      {
                        "value": 5
                      },
                      {
                        "value": 5
                      },
                      {
                        "value": 5
                      },
                      {
                        "value": 5
                      },
                      {
                        "value": 5
                      },
                      {
                        "value": 5
                      },
                      {
                        "value": 5
                      },
                      {
                        "value": 5
                      },
                      {
                        "value": 5
                      },
                      {
                        "value": 5
                      },
                      {
                        "value": 5
                      },
                      {
                        "value": 5
                      },
                      {
                        "value": 5
                      },
                      {
                        "value": 5
                      },
                      {
                        "value": 5
                      },
                      {
                        "value": 5
                      },
                      {
                        "value": 6
                      },
                      {
                        "value": 6
                      },
                      {
                        "value": 6
                      },
                      {
                        "value": 6
                      },
                      {
                        "value": 6
                      },
                      {
                        "value": 6
                      },
                      {
                        "value": 6
                      },
                      {
                        "value": 6
                      },
                      {
                        "value": 6
                      },
                      {
                        "value": 6
                      },
                      {
                        "value": 6
                      },
                      {
                        "value": 6
                      },
                      {
                        "value": 6
                      },
                      {
                        "value": 6
                      },
                      {
                        "value": 6
                      },
                      {
                        "value": 6
                      },
                      {
                        "value": 6
                      },
                      {
                        "value": 6
                      },
                      {
                        "value": 6
                      },
                      {
                        "value": 6
                      },
                      {
                        "value": 6
                      },
                      {
                        "value": 6
                      },
                      {
                        "value": 6
                      },
                      {
                        "value": 6
                      },
                      {
                        "value": 6
                      },
                      {
                        "value": 6
                      },
                      {
                        "value": 6
                      },
                      {
                        "value": 6
                      },
                      {
                        "value": 6
                      },
                      {
                        "value": 6
                      },
                      {
                        "value": 6
                      },
                      {
                        "value": 6
                      },
                      {
                        "value": 6
                      },
                      {
                        "value": 6
                      },
                      {
                        "value": 6
                      },
                      {
                        "value": 6
                      },
                      {
                        "value": 6
                      },
                      {
                        "value": 6
                      },
                      {
                        "value": 6
                      },
                      {
                        "value": 6
                      },
                      {
                        "value": 6
                      },
                      {
                        "value": 6
                      },
                      {
                        "value": 6
                      },
                      {
                        "value": 6
                      },
                      {
                        "value": 6
                      },
                      {
                        "value": 6
                      },
                      {
                        "value": 6
                      },
                      {
                        "value": 6
                      },
                      {
                        "value": 6
                      },
                      {
                        "value": 6
                      },
                      {
                        "value": 6
                      },
                      {
                        "value": 6
                      },
                      {
                        "value": 6
                      },
                      {
                        "value": 6
                      },
                      {
                        "value": 6
                      },
                      {
                        "value": 6
                      },
                      {
                        "value": 6
                      },
                      {
                        "value": 6
                      },
                      {
                        "value": 6
                      },
                      {
                        "value": 6
                      },
                      {
                        "value": 6
                      },
                      {
                        "value": 6
                      },
                      {
                        "value": 6
                      },
                      {
                        "value": 6
                      },
                      {
                        "value": 6
                      },
                      {
                        "value": 6
                      },
                      {
                        "value": 6
                      },
                      {
                        "value": 6
                      },
                      {
                        "value": 6
                      },
                      {
                        "value": 6
                      },
                      {
                        "value": 6
                      },
                      {
                        "value": 6
                      },
                      {
                        "value": 6
                      },
                      {
                        "value": 6
                      },
                      {
                        "value": 6
                      },
                      {
                        "value": 6
                      },
                      {
                        "value": 6
                      },
                      {
                        "value": 6
                      },
                      {
                        "value": 6
                      },
                      {
                        "value": 6
                      },
                      {
                        "value": 6
                      },
                      {
                        "value": 6
                      },
                      {
                        "value": 6
                      },
                      {
                        "value": 6
                      },
                      {
                        "value": 6
                      },
                      {
                        "value": 6
                      },
                      {
                        "value": 6
                      },
                      {
                        "value": 6
                      },
                      {
                        "value": 6
                      },
                      {
                        "value": 6
                      },
                      {
                        "value": 6
                      },
                      {
                        "value": 6
                      },
                      {
                        "value": 6
                      },
                      {
                        "value": 6
                      },
                      {
                        "value": 6
                      },
                      {
                        "value": 6
                      },
                      {
                        "value": 6
                      },
                      {
                        "value": 6
                      },
                      {
                        "value": 6
                      },
                      {
                        "value": 6
                      },
                      {
                        "value": 6
                      },
                      {
                        "value": 6
                      },
                      {
                        "value": 6
                      },
                      {
                        "value": 6
                      },
                      {
                        "value": 6
                      },
                      {
                        "value": 6
                      },
                      {
                        "value": 6
                      },
                      {
                        "value": 6
                      },
                      {
                        "value": 6
                      },
                      {
                        "value": 6
                      },
                      {
                        "value": 6
                      },
                      {
                        "value": 6
                      },
                      {
                        "value": 6
                      },
                      {
                        "value": 6
                      },
                      {
                        "value": 6
                      },
                      {
                        "value": 6
                      },
                      {
                        "value": 6
                      },
                      {
                        "value": 6
                      },
                      {
                        "value": 6
                      },
                      {
                        "value": 6
                      },
                      {
                        "value": 6
                      },
                      {
                        "value": 6
                      },
                      {
                        "value": 6
                      },
                      {
                        "value": 6
                      },
                      {
                        "value": 6
                      },
                      {
                        "value": 6
                      },
                      {
                        "value": 6
                      },
                      {
                        "value": 6
                      },
                      {
                        "value": 6
                      },
                      {
                        "value": 6
                      },
                      {
                        "value": 6
                      },
                      {
                        "value": 6
                      },
                      {
                        "value": 6
                      },
                      {
                        "value": 6
                      },
                      {
                        "value": 6
                      },
                      {
                        "value": 6
                      },
                      {
                        "value": 6
                      },
                      {
                        "value": 6
                      },
                      {
                        "value": 6
                      },
                      {
                        "value": 6
                      },
                      {
                        "value": 6
                      },
                      {
                        "value": 6
                      },
                      {
                        "value": 6
                      },
                      {
                        "value": 6
                      },
                      {
                        "value": 6
                      },
                      {
                        "value": 6
                      },
                      {
                        "value": 6
                      },
                      {
                        "value": 6
                      },
                      {
                        "value": 6
                      },
                      {
                        "value": 6
                      },
                      {
                        "value": 6
                      },
                      {
                        "value": 6
                      },
                      {
                        "value": 6
                      },
                      {
                        "value": 6
                      },
                      {
                        "value": 6
                      },
                      {
                        "value": 6
                      },
                      {
                        "value": 6
                      },
                      {
                        "value": 6
                      },
                      {
                        "value": 6
                      },
                      {
                        "value": 6
                      },
                      {
                        "value": 6
                      },
                      {
                        "value": 6
                      },
                      {
                        "value": 6
                      },
                      {
                        "value": 6
                      },
                      {
                        "value": 6
                      },
                      {
                        "value": 6
                      },
                      {
                        "value": 6
                      },
                      {
                        "value": 6
                      },
                      {
                        "value": 6
                      },
                      {
                        "value": 6
                      },
                      {
                        "value": 6
                      },
                      {
                        "value": 6
                      },
                      {
                        "value": 6
                      },
                      {
                        "value": 6
                      },
                      {
                        "value": 6
                      },
                      {
                        "value": 6
                      },
                      {
                        "value": 6
                      },
                      {
                        "value": 6
                      },
                      {
                        "value": 6
                      },
                      {
                        "value": 6
                      },
                      {
                        "value": 6
                      },
                      {
                        "value": 6
                      },
                      {
                        "value": 6
                      },
                      {
                        "value": 6
                      },
                      {
                        "value": 6
                      },
                      {
                        "value": 6
                      },
                      {
                        "value": 6
                      },
                      {
                        "value": 6
                      },
                      {
                        "value": 6
                      },
                      {
                        "value": 6
                      },
                      {
                        "value": 6
                      },
                      {
                        "value": 6
                      },
                      {
                        "value": 6
                      },
                      {
                        "value": 6
                      },
                      {
                        "value": 6
                      },
                      {
                        "value": 6
                      },
                      {
                        "value": 6
                      },
                      {
                        "value": 6
                      },
                      {
                        "value": 6
                      },
                      {
                        "value": 6
                      },
                      {
                        "value": 6
                      },
                      {
                        "value": 6
                      },
                      {
                        "value": 6
                      },
                      {
                        "value": 6
                      },
                      {
                        "value": 6
                      },
                      {
                        "value": 6
                      }
                    ]
                  },
                  {
                    "featureid": "xRpyR",
                    "timeline": [
                      {
                        "value": 0
                      },
                      {
                        "value": 0
                      },
                      {
                        "value": 0
                      },
                      {
                        "value": 0
                      },
                      {
                        "value": 0
                      },
                      {
                        "value": 0
                      },
                      {
                        "value": 0
                      },
                      {
                        "value": 0
                      },
                      {
                        "value": 0
                      },
                      {
                        "value": 0
                      },
                      {
                        "value": 0
                      },
                      {
                        "value": 0
                      },
                      {
                        "value": 0
                      },
                      {
                        "value": 0
                      },
                      {
                        "value": 0
                      },
                      {
                        "value": 0
                      },
                      {
                        "value": 0
                      },
                      {
                        "value": 0
                      },
                      {
                        "value": 0
                      },
                      {
                        "value": 0
                      },
                      {
                        "value": 0
                      },
                      {
                        "value": 0
                      },
                      {
                        "value": 0
                      },
                      {
                        "value": 0
                      },
                      {
                        "value": 0
                      },
                      {
                        "value": 0
                      },
                      {
                        "value": 0
                      },
                      {
                        "value": 0
                      },
                      {
                        "value": 0
                      },
                      {
                        "value": 0
                      },
                      {
                        "value": 0
                      },
                      {
                        "value": 0
                      },
                      {
                        "value": 0
                      },
                      {
                        "value": 0
                      },
                      {
                        "value": 0
                      },
                      {
                        "value": 0
                      },
                      {
                        "value": 0
                      },
                      {
                        "value": 0
                      },
                      {
                        "value": 0
                      },
                      {
                        "value": 0
                      },
                      {
                        "value": 0
                      },
                      {
                        "value": 0
                      },
                      {
                        "value": 0
                      },
                      {
                        "value": 0
                      },
                      {
                        "value": 0
                      },
                      {
                        "value": 0
                      },
                      {
                        "value": 0
                      },
                      {
                        "value": 0
                      },
                      {
                        "value": 0
                      },
                      {
                        "value": 0
                      },
                      {
                        "value": 0
                      },
                      {
                        "value": 0
                      },
                      {
                        "value": 0
                      },
                      {
                        "value": 0
                      },
                      {
                        "value": 0
                      },
                      {
                        "value": 0
                      },
                      {
                        "value": 0
                      },
                      {
                        "value": 0
                      },
                      {
                        "value": 0
                      },
                      {
                        "value": 0
                      },
                      {
                        "value": 0
                      },
                      {
                        "value": 0
                      },
                      {
                        "value": 0
                      },
                      {
                        "value": 0
                      },
                      {
                        "value": 0
                      },
                      {
                        "value": 0
                      },
                      {
                        "value": 0
                      },
                      {
                        "value": 0
                      },
                      {
                        "value": 0
                      },
                      {
                        "value": 0
                      },
                      {
                        "value": 0
                      },
                      {
                        "value": 0
                      },
                      {
                        "value": 0
                      },
                      {
                        "value": 0
                      },
                      {
                        "value": 0
                      },
                      {
                        "value": 0
                      },
                      {
                        "value": 0
                      },
                      {
                        "value": 0
                      },
                      {
                        "value": 0
                      },
                      {
                        "value": 0
                      },
                      {
                        "value": 0
                      },
                      {
                        "value": 0
                      },
                      {
                        "value": 0
                      },
                      {
                        "value": 0
                      },
                      {
                        "value": 0
                      },
                      {
                        "value": 0
                      },
                      {
                        "value": 0
                      },
                      {
                        "value": 0
                      },
                      {
                        "value": 0
                      },
                      {
                        "value": 0
                      },
                      {
                        "value": 0
                      },
                      {
                        "value": 0
                      },
                      {
                        "value": 0
                      },
                      {
                        "value": 0
                      },
                      {
                        "value": 0
                      },
                      {
                        "value": 0
                      },
                      {
                        "value": 0
                      },
                      {
                        "value": 0
                      },
                      {
                        "value": 0
                      },
                      {
                        "value": 0
                      },
                      {
                        "value": 0
                      },
                      {
                        "value": 0
                      },
                      {
                        "value": 0
                      },
                      {
                        "value": 0
                      },
                      {
                        "value": 0
                      },
                      {
                        "value": 0
                      },
                      {
                        "value": 0
                      },
                      {
                        "value": 0
                      },
                      {
                        "value": 0
                      },
                      {
                        "value": 0
                      },
                      {
                        "value": 0
                      },
                      {
                        "value": 0
                      },
                      {
                        "value": 0
                      },
                      {
                        "value": 0
                      },
                      {
                        "value": 0
                      },
                      {
                        "value": 0
                      },
                      {
                        "value": 0
                      },
                      {
                        "value": 0
                      },
                      {
                        "value": 0
                      },
                      {
                        "value": 0
                      },
                      {
                        "value": 0
                      },
                      {
                        "value": 0
                      },
                      {
                        "value": 0
                      },
                      {
                        "value": 0
                      },
                      {
                        "value": 0
                      },
                      {
                        "value": 0
                      },
                      {
                        "value": 0
                      },
                      {
                        "value": 0
                      },
                      {
                        "value": 0
                      },
                      {
                        "value": 0
                      },
                      {
                        "value": 0
                      },
                      {
                        "value": 0
                      },
                      {
                        "value": 0
                      },
                      {
                        "value": 0
                      },
                      {
                        "value": 0
                      },
                      {
                        "value": 0
                      },
                      {
                        "value": 0
                      },
                      {
                        "value": 0
                      },
                      {
                        "value": 0
                      },
                      {
                        "value": 0
                      },
                      {
                        "value": 0
                      },
                      {
                        "value": 0
                      },
                      {
                        "value": 0
                      },
                      {
                        "value": 0
                      },
                      {
                        "value": 0
                      },
                      {
                        "value": 0
                      },
                      {
                        "value": 0
                      },
                      {
                        "value": 0
                      },
                      {
                        "value": 0
                      },
                      {
                        "value": 0
                      },
                      {
                        "value": 0
                      },
                      {
                        "value": 0
                      },
                      {
                        "value": 0
                      },
                      {
                        "value": 0
                      },
                      {
                        "value": 0
                      },
                      {
                        "value": 0
                      },
                      {
                        "value": 0
                      },
                      {
                        "value": 0
                      },
                      {
                        "value": 0
                      },
                      {
                        "value": 0
                      },
                      {
                        "value": 0
                      },
                      {
                        "value": 0
                      },
                      {
                        "value": 0
                      },
                      {
                        "value": 0
                      },
                      {
                        "value": 0
                      },
                      {
                        "value": 0
                      },
                      {
                        "value": 0
                      },
                      {
                        "value": 0
                      },
                      {
                        "value": 0
                      },
                      {
                        "value": 0
                      },
                      {
                        "value": 0
                      },
                      {
                        "value": 0
                      },
                      {
                        "value": 0
                      },
                      {
                        "value": 0
                      },
                      {
                        "value": 0
                      },
                      {
                        "value": 0
                      },
                      {
                        "value": 0
                      },
                      {
                        "value": 0
                      },
                      {
                        "value": 0
                      },
                      {
                        "value": 0
                      },
                      {
                        "value": 0
                      },
                      {
                        "value": 0
                      },
                      {
                        "value": 0
                      },
                      {
                        "value": 0
                      },
                      {
                        "value": 0
                      },
                      {
                        "value": 0
                      },
                      {
                        "value": 0
                      },
                      {
                        "value": 0
                      },
                      {
                        "value": 0
                      },
                      {
                        "value": 0
                      },
                      {
                        "value": 0
                      },
                      {
                        "value": 0
                      },
                      {
                        "value": 0
                      },
                      {
                        "value": 0
                      },
                      {
                        "value": 0
                      },
                      {
                        "value": 0
                      },
                      {
                        "value": 0
                      },
                      {
                        "value": 0
                      },
                      {
                        "value": 0
                      },
                      {
                        "value": 0
                      },
                      {
                        "value": 0
                      },
                      {
                        "value": 0
                      },
                      {
                        "value": 0
                      },
                      {
                        "value": 0
                      },
                      {
                        "value": 0
                      },
                      {
                        "value": 0
                      },
                      {
                        "value": 0
                      },
                      {
                        "value": 0
                      },
                      {
                        "value": 0
                      },
                      {
                        "value": 0
                      },
                      {
                        "value": 0
                      },
                      {
                        "value": 0
                      },
                      {
                        "value": 0
                      },
                      {
                        "value": 0
                      },
                      {
                        "value": 0
                      },
                      {
                        "value": 0
                      },
                      {
                        "value": 0
                      },
                      {
                        "value": 0
                      },
                      {
                        "value": 0
                      },
                      {
                        "value": 0
                      },
                      {
                        "value": 0
                      },
                      {
                        "value": 0
                      },
                      {
                        "value": 0
                      },
                      {
                        "value": 0
                      },
                      {
                        "value": 0
                      },
                      {
                        "value": 0
                      },
                      {
                        "value": 0
                      },
                      {
                        "value": 0
                      },
                      {
                        "value": 0
                      },
                      {
                        "value": 0
                      },
                      {
                        "value": 0
                      },
                      {
                        "value": 0
                      },
                      {
                        "value": 0
                      },
                      {
                        "value": 0
                      },
                      {
                        "value": 0
                      },
                      {
                        "value": 0
                      },
                      {
                        "value": 0
                      },
                      {
                        "value": 0
                      },
                      {
                        "value": 0
                      },
                      {
                        "value": 0
                      },
                      {
                        "value": 0
                      },
                      {
                        "value": 0
                      },
                      {
                        "value": 0
                      },
                      {
                        "value": 0
                      },
                      {
                        "value": 0
                      },
                      {
                        "value": 0
                      },
                      {
                        "value": 0
                      },
                      {
                        "value": 0
                      },
                      {
                        "value": 0
                      },
                      {
                        "value": 0
                      },
                      {
                        "value": 0
                      },
                      {
                        "value": 0
                      },
                      {
                        "value": 0
                      },
                      {
                        "value": 0
                      },
                      {
                        "value": 0
                      },
                      {
                        "value": 0
                      },
                      {
                        "value": 0
                      },
                      {
                        "value": 0
                      },
                      {
                        "value": 0
                      },
                      {
                        "value": 0
                      },
                      {
                        "value": 0
                      },
                      {
                        "value": 0
                      },
                      {
                        "value": 0
                      },
                      {
                        "value": 0
                      },
                      {
                        "value": 0
                      },
                      {
                        "value": 0
                      },
                      {
                        "value": 0
                      },
                      {
                        "value": 0
                      },
                      {
                        "value": 0
                      },
                      {
                        "value": 0
                      },
                      {
                        "value": 0
                      },
                      {
                        "value": 0
                      },
                      {
                        "value": 0
                      },
                      {
                        "value": 0
                      },
                      {
                        "value": 0
                      },
                      {
                        "value": 0
                      },
                      {
                        "value": 0
                      },
                      {
                        "value": 0
                      },
                      {
                        "value": 0
                      },
                      {
                        "value": 0
                      },
                      {
                        "value": 0
                      },
                      {
                        "value": 0
                      },
                      {
                        "value": 0
                      },
                      {
                        "value": 0
                      },
                      {
                        "value": 0
                      },
                      {
                        "value": 0
                      },
                      {
                        "value": 0
                      },
                      {
                        "value": 0
                      },
                      {
                        "value": 0
                      },
                      {
                        "value": 0
                      },
                      {
                        "value": 0
                      },
                      {
                        "value": 0
                      },
                      {
                        "value": 0
                      },
                      {
                        "value": 0
                      },
                      {
                        "value": 0
                      },
                      {
                        "value": 0
                      },
                      {
                        "value": 0
                      },
                      {
                        "value": 0
                      },
                      {
                        "value": 0
                      },
                      {
                        "value": 0
                      }
                    ]
                  },
                  {
                    "featureid": "xReqR",
                    "timeline": [
                      {
                        "value": 0
                      },
                      {
                        "value": 0
                      },
                      {
                        "value": 0
                      },
                      {
                        "value": 0
                      },
                      {
                        "value": 0
                      },
                      {
                        "value": 0
                      },
                      {
                        "value": 0
                      },
                      {
                        "value": 0
                      },
                      {
                        "value": 0
                      },
                      {
                        "value": 0
                      },
                      {
                        "value": 0
                      },
                      {
                        "value": 0
                      },
                      {
                        "value": 0
                      },
                      {
                        "value": 0
                      },
                      {
                        "value": 0
                      },
                      {
                        "value": 0
                      },
                      {
                        "value": 0
                      },
                      {
                        "value": 0
                      },
                      {
                        "value": 0
                      },
                      {
                        "value": 0
                      },
                      {
                        "value": 0
                      },
                      {
                        "value": 0
                      },
                      {
                        "value": 0
                      },
                      {
                        "value": 0
                      },
                      {
                        "value": 0
                      },
                      {
                        "value": 0
                      },
                      {
                        "value": 0
                      },
                      {
                        "value": 0
                      },
                      {
                        "value": 0
                      },
                      {
                        "value": 0
                      },
                      {
                        "value": 0
                      },
                      {
                        "value": 0
                      },
                      {
                        "value": 0
                      },
                      {
                        "value": 0
                      },
                      {
                        "value": 0
                      },
                      {
                        "value": 0
                      },
                      {
                        "value": 0
                      },
                      {
                        "value": 0
                      },
                      {
                        "value": 0
                      },
                      {
                        "value": 0
                      },
                      {
                        "value": 0
                      },
                      {
                        "value": 0
                      },
                      {
                        "value": 0
                      },
                      {
                        "value": 0
                      },
                      {
                        "value": 0
                      },
                      {
                        "value": 0
                      },
                      {
                        "value": 0
                      },
                      {
                        "value": 0
                      },
                      {
                        "value": 0
                      },
                      {
                        "value": 0
                      },
                      {
                        "value": 0
                      },
                      {
                        "value": 0
                      },
                      {
                        "value": 0
                      },
                      {
                        "value": 0
                      },
                      {
                        "value": 0
                      },
                      {
                        "value": 0
                      },
                      {
                        "value": 0
                      },
                      {
                        "value": 0
                      },
                      {
                        "value": 0
                      },
                      {
                        "value": 0
                      },
                      {
                        "value": 0
                      },
                      {
                        "value": 0
                      },
                      {
                        "value": 0
                      },
                      {
                        "value": 0
                      },
                      {
                        "value": 0
                      },
                      {
                        "value": 0
                      },
                      {
                        "value": 0
                      },
                      {
                        "value": 0
                      },
                      {
                        "value": 0
                      },
                      {
                        "value": 0
                      },
                      {
                        "value": 0
                      },
                      {
                        "value": 0
                      },
                      {
                        "value": 0
                      },
                      {
                        "value": 0
                      },
                      {
                        "value": 0
                      },
                      {
                        "value": 0
                      },
                      {
                        "value": 0
                      },
                      {
                        "value": 0
                      },
                      {
                        "value": 0
                      },
                      {
                        "value": 0
                      },
                      {
                        "value": 0
                      },
                      {
                        "value": 0
                      },
                      {
                        "value": 0
                      },
                      {
                        "value": 0
                      },
                      {
                        "value": 0
                      },
                      {
                        "value": 0
                      },
                      {
                        "value": 0
                      },
                      {
                        "value": 0
                      },
                      {
                        "value": 0
                      },
                      {
                        "value": 0
                      },
                      {
                        "value": 0
                      },
                      {
                        "value": 0
                      },
                      {
                        "value": 0
                      },
                      {
                        "value": 0
                      },
                      {
                        "value": 0
                      },
                      {
                        "value": 0
                      },
                      {
                        "value": 0
                      },
                      {
                        "value": 0
                      },
                      {
                        "value": 0
                      },
                      {
                        "value": 0
                      },
                      {
                        "value": 0
                      },
                      {
                        "value": 0
                      },
                      {
                        "value": 0
                      },
                      {
                        "value": 0
                      },
                      {
                        "value": 0
                      },
                      {
                        "value": 0
                      },
                      {
                        "value": 0
                      },
                      {
                        "value": 0
                      },
                      {
                        "value": 0
                      },
                      {
                        "value": 0
                      },
                      {
                        "value": 0
                      },
                      {
                        "value": 0
                      },
                      {
                        "value": 0
                      },
                      {
                        "value": 0
                      },
                      {
                        "value": 0
                      },
                      {
                        "value": 0
                      },
                      {
                        "value": 0
                      },
                      {
                        "value": 0
                      },
                      {
                        "value": 0
                      },
                      {
                        "value": 0
                      },
                      {
                        "value": 0
                      },
                      {
                        "value": 0
                      },
                      {
                        "value": 0
                      },
                      {
                        "value": 0
                      },
                      {
                        "value": 0
                      },
                      {
                        "value": 0
                      },
                      {
                        "value": 0
                      },
                      {
                        "value": 0
                      },
                      {
                        "value": 0
                      },
                      {
                        "value": 0
                      },
                      {
                        "value": 0
                      },
                      {
                        "value": 0
                      },
                      {
                        "value": 0
                      },
                      {
                        "value": 0
                      },
                      {
                        "value": 0
                      },
                      {
                        "value": 0
                      },
                      {
                        "value": 0
                      },
                      {
                        "value": 0
                      },
                      {
                        "value": 0
                      },
                      {
                        "value": 0
                      },
                      {
                        "value": 0
                      },
                      {
                        "value": 0
                      },
                      {
                        "value": 0
                      },
                      {
                        "value": 0
                      },
                      {
                        "value": 0
                      },
                      {
                        "value": 0
                      },
                      {
                        "value": 0
                      },
                      {
                        "value": 0
                      },
                      {
                        "value": 0
                      },
                      {
                        "value": 0
                      },
                      {
                        "value": 0
                      },
                      {
                        "value": 0
                      },
                      {
                        "value": 0
                      },
                      {
                        "value": 0
                      },
                      {
                        "value": 0
                      },
                      {
                        "value": 0
                      },
                      {
                        "value": 0
                      },
                      {
                        "value": 0
                      },
                      {
                        "value": 0
                      },
                      {
                        "value": 0
                      },
                      {
                        "value": 0
                      },
                      {
                        "value": 0
                      },
                      {
                        "value": 0
                      },
                      {
                        "value": 0
                      },
                      {
                        "value": 0
                      },
                      {
                        "value": 0
                      },
                      {
                        "value": 0
                      },
                      {
                        "value": 0
                      },
                      {
                        "value": 0
                      },
                      {
                        "value": 0
                      },
                      {
                        "value": 0
                      },
                      {
                        "value": 0
                      },
                      {
                        "value": 0
                      },
                      {
                        "value": 0
                      },
                      {
                        "value": 0
                      },
                      {
                        "value": 0
                      },
                      {
                        "value": 0
                      },
                      {
                        "value": 0
                      },
                      {
                        "value": 0
                      },
                      {
                        "value": 0
                      },
                      {
                        "value": 0
                      },
                      {
                        "value": 0
                      },
                      {
                        "value": 0
                      },
                      {
                        "value": 0
                      },
                      {
                        "value": 0
                      },
                      {
                        "value": 0
                      },
                      {
                        "value": 0
                      },
                      {
                        "value": 0
                      },
                      {
                        "value": 0
                      },
                      {
                        "value": 0
                      },
                      {
                        "value": 0
                      },
                      {
                        "value": 0
                      },
                      {
                        "value": 0
                      },
                      {
                        "value": 0
                      },
                      {
                        "value": 0
                      },
                      {
                        "value": 0
                      },
                      {
                        "value": 0
                      },
                      {
                        "value": 0
                      },
                      {
                        "value": 0
                      },
                      {
                        "value": 0
                      },
                      {
                        "value": 0
                      },
                      {
                        "value": 0
                      },
                      {
                        "value": 0
                      },
                      {
                        "value": 0
                      },
                      {
                        "value": 0
                      },
                      {
                        "value": 0
                      },
                      {
                        "value": 0
                      },
                      {
                        "value": 0
                      },
                      {
                        "value": 0
                      },
                      {
                        "value": 0
                      },
                      {
                        "value": 0
                      },
                      {
                        "value": 0
                      },
                      {
                        "value": 0
                      },
                      {
                        "value": 0
                      },
                      {
                        "value": 0
                      },
                      {
                        "value": 0
                      },
                      {
                        "value": 0
                      },
                      {
                        "value": 0
                      },
                      {
                        "value": 0
                      },
                      {
                        "value": 0
                      },
                      {
                        "value": 0
                      },
                      {
                        "value": 0
                      },
                      {
                        "value": 0
                      },
                      {
                        "value": 0
                      },
                      {
                        "value": 0
                      },
                      {
                        "value": 0
                      },
                      {
                        "value": 0
                      },
                      {
                        "value": 0
                      },
                      {
                        "value": 0
                      },
                      {
                        "value": 0
                      },
                      {
                        "value": 0
                      },
                      {
                        "value": 0
                      },
                      {
                        "value": 0
                      },
                      {
                        "value": 0
                      },
                      {
                        "value": 0
                      },
                      {
                        "value": 0
                      },
                      {
                        "value": 0
                      },
                      {
                        "value": 0
                      },
                      {
                        "value": 0
                      },
                      {
                        "value": 0
                      },
                      {
                        "value": 0
                      },
                      {
                        "value": 0
                      },
                      {
                        "value": 0
                      },
                      {
                        "value": 0
                      },
                      {
                        "value": 0
                      },
                      {
                        "value": 0
                      },
                      {
                        "value": 0
                      },
                      {
                        "value": 0
                      },
                      {
                        "value": 0
                      },
                      {
                        "value": 0
                      },
                      {
                        "value": 0
                      },
                      {
                        "value": 0
                      },
                      {
                        "value": 0
                      },
                      {
                        "value": 0
                      },
                      {
                        "value": 0
                      },
                      {
                        "value": 0
                      },
                      {
                        "value": 0
                      },
                      {
                        "value": 0
                      },
                      {
                        "value": 0
                      },
                      {
                        "value": 0
                      },
                      {
                        "value": 0
                      },
                      {
                        "value": 0
                      },
                      {
                        "value": 0
                      },
                      {
                        "value": 0
                      },
                      {
                        "value": 0
                      },
                      {
                        "value": 0
                      },
                      {
                        "value": 0
                      },
                      {
                        "value": 0
                      },
                      {
                        "value": 0
                      },
                      {
                        "value": 0
                      },
                      {
                        "value": 0
                      },
                      {
                        "value": 0
                      },
                      {
                        "value": 0
                      },
                      {
                        "value": 0
                      },
                      {
                        "value": 0
                      },
                      {
                        "value": 0
                      },
                      {
                        "value": 0
                      },
                      {
                        "value": 0
                      },
                      {
                        "value": 0
                      },
                      {
                        "value": 0
                      },
                      {
                        "value": 0
                      },
                      {
                        "value": 0
                      },
                      {
                        "value": 0
                      },
                      {
                        "value": 0
                      },
                      {
                        "value": 0
                      },
                      {
                        "value": 0
                      },
                      {
                        "value": 0
                      },
                      {
                        "value": 0
                      },
                      {
                        "value": 0
                      },
                      {
                        "value": 0
                      },
                      {
                        "value": 0
                      },
                      {
                        "value": 0
                      },
                      {
                        "value": 0
                      },
                      {
                        "value": 0
                      },
                      {
                        "value": 0
                      },
                      {
                        "value": 0
                      },
                      {
                        "value": 0
                      },
                      {
                        "value": 0
                      },
                      {
                        "value": 0
                      },
                      {
                        "value": 0
                      }
                    ]
                  },
                  {
                    "featureid": "xRpyS",
                    "timeline": [
                      {
                        "value": 0
                      },
                      {
                        "value": 0
                      },
                      {
                        "value": 0
                      },
                      {
                        "value": 0
                      },
                      {
                        "value": 0
                      },
                      {
                        "value": 0
                      },
                      {
                        "value": 0
                      },
                      {
                        "value": 0
                      },
                      {
                        "value": 0
                      },
                      {
                        "value": 0
                      },
                      {
                        "value": 0
                      },
                      {
                        "value": 0
                      },
                      {
                        "value": 0
                      },
                      {
                        "value": 0
                      },
                      {
                        "value": 0
                      },
                      {
                        "value": 0
                      },
                      {
                        "value": 0
                      },
                      {
                        "value": 0
                      },
                      {
                        "value": 0
                      },
                      {
                        "value": 0
                      },
                      {
                        "value": 0
                      },
                      {
                        "value": 0
                      },
                      {
                        "value": 0
                      },
                      {
                        "value": 0
                      },
                      {
                        "value": 0
                      },
                      {
                        "value": 0
                      },
                      {
                        "value": 0
                      },
                      {
                        "value": 0
                      },
                      {
                        "value": 0
                      },
                      {
                        "value": 0
                      },
                      {
                        "value": 0
                      },
                      {
                        "value": 0
                      },
                      {
                        "value": 0
                      },
                      {
                        "value": 0
                      },
                      {
                        "value": 0
                      },
                      {
                        "value": 0
                      },
                      {
                        "value": 0
                      },
                      {
                        "value": 0
                      },
                      {
                        "value": 0
                      },
                      {
                        "value": 0
                      },
                      {
                        "value": 0
                      },
                      {
                        "value": 0
                      },
                      {
                        "value": 0
                      },
                      {
                        "value": 0
                      },
                      {
                        "value": 0
                      },
                      {
                        "value": 0
                      },
                      {
                        "value": 0
                      },
                      {
                        "value": 0
                      },
                      {
                        "value": 0
                      },
                      {
                        "value": 0
                      },
                      {
                        "value": 0
                      },
                      {
                        "value": 0
                      },
                      {
                        "value": 0
                      },
                      {
                        "value": 0
                      },
                      {
                        "value": 0
                      },
                      {
                        "value": 0
                      },
                      {
                        "value": 0
                      },
                      {
                        "value": 0
                      },
                      {
                        "value": 0
                      },
                      {
                        "value": 0
                      },
                      {
                        "value": 0
                      },
                      {
                        "value": 0
                      },
                      {
                        "value": 0
                      },
                      {
                        "value": 0
                      },
                      {
                        "value": 0
                      },
                      {
                        "value": 0
                      },
                      {
                        "value": 0
                      },
                      {
                        "value": 0
                      },
                      {
                        "value": 0
                      },
                      {
                        "value": 0
                      },
                      {
                        "value": 0
                      },
                      {
                        "value": 0
                      },
                      {
                        "value": 0
                      },
                      {
                        "value": 0
                      },
                      {
                        "value": 0
                      },
                      {
                        "value": 0
                      },
                      {
                        "value": 0
                      },
                      {
                        "value": 0
                      },
                      {
                        "value": 0
                      },
                      {
                        "value": 0
                      },
                      {
                        "value": 0
                      },
                      {
                        "value": 0
                      },
                      {
                        "value": 0
                      },
                      {
                        "value": 0
                      },
                      {
                        "value": 0
                      },
                      {
                        "value": 0
                      },
                      {
                        "value": 0
                      },
                      {
                        "value": 0
                      },
                      {
                        "value": 0
                      },
                      {
                        "value": 0
                      },
                      {
                        "value": 0
                      },
                      {
                        "value": 0
                      },
                      {
                        "value": 0
                      },
                      {
                        "value": 0
                      },
                      {
                        "value": 0
                      },
                      {
                        "value": 0
                      },
                      {
                        "value": 0
                      },
                      {
                        "value": 0
                      },
                      {
                        "value": 0
                      },
                      {
                        "value": 0
                      },
                      {
                        "value": 0
                      },
                      {
                        "value": 0
                      },
                      {
                        "value": 0
                      },
                      {
                        "value": 0
                      },
                      {
                        "value": 0
                      },
                      {
                        "value": 0
                      },
                      {
                        "value": 0
                      },
                      {
                        "value": 0
                      },
                      {
                        "value": 0
                      },
                      {
                        "value": 0
                      },
                      {
                        "value": 0
                      },
                      {
                        "value": 0
                      },
                      {
                        "value": 0
                      },
                      {
                        "value": 0
                      },
                      {
                        "value": 0
                      },
                      {
                        "value": 0
                      },
                      {
                        "value": 0
                      },
                      {
                        "value": 0
                      },
                      {
                        "value": 0
                      },
                      {
                        "value": 0
                      },
                      {
                        "value": 0
                      },
                      {
                        "value": 0
                      },
                      {
                        "value": 0
                      },
                      {
                        "value": 0
                      },
                      {
                        "value": 0
                      },
                      {
                        "value": 0
                      },
                      {
                        "value": 0
                      },
                      {
                        "value": 0
                      },
                      {
                        "value": 0
                      },
                      {
                        "value": 0
                      },
                      {
                        "value": 0
                      },
                      {
                        "value": 0
                      },
                      {
                        "value": 0
                      },
                      {
                        "value": 0
                      },
                      {
                        "value": 0
                      },
                      {
                        "value": 0
                      },
                      {
                        "value": 0
                      },
                      {
                        "value": 0
                      },
                      {
                        "value": 0
                      },
                      {
                        "value": 0
                      },
                      {
                        "value": 0
                      },
                      {
                        "value": 0
                      },
                      {
                        "value": 0
                      },
                      {
                        "value": 0
                      },
                      {
                        "value": 0
                      },
                      {
                        "value": 0
                      },
                      {
                        "value": 0
                      },
                      {
                        "value": 0
                      },
                      {
                        "value": 0
                      },
                      {
                        "value": 0
                      },
                      {
                        "value": 0
                      },
                      {
                        "value": 0
                      },
                      {
                        "value": 0
                      },
                      {
                        "value": 0
                      },
                      {
                        "value": 0
                      },
                      {
                        "value": 0
                      },
                      {
                        "value": 0
                      },
                      {
                        "value": 0
                      },
                      {
                        "value": 0
                      },
                      {
                        "value": 0
                      },
                      {
                        "value": 0
                      },
                      {
                        "value": 0
                      },
                      {
                        "value": 0
                      },
                      {
                        "value": 0
                      },
                      {
                        "value": 0
                      },
                      {
                        "value": 0
                      },
                      {
                        "value": 0
                      },
                      {
                        "value": 0
                      },
                      {
                        "value": 0
                      },
                      {
                        "value": 0
                      },
                      {
                        "value": 0
                      },
                      {
                        "value": 0
                      },
                      {
                        "value": 0
                      },
                      {
                        "value": 0
                      },
                      {
                        "value": 0
                      },
                      {
                        "value": 0
                      },
                      {
                        "value": 0
                      },
                      {
                        "value": 0
                      },
                      {
                        "value": 0
                      },
                      {
                        "value": 0
                      },
                      {
                        "value": 0
                      },
                      {
                        "value": 0
                      },
                      {
                        "value": 0
                      },
                      {
                        "value": 0
                      },
                      {
                        "value": 0
                      },
                      {
                        "value": 0
                      },
                      {
                        "value": 0
                      },
                      {
                        "value": 0
                      },
                      {
                        "value": 0
                      },
                      {
                        "value": 0
                      },
                      {
                        "value": 0
                      },
                      {
                        "value": 0
                      },
                      {
                        "value": 0
                      },
                      {
                        "value": 0
                      },
                      {
                        "value": 0
                      },
                      {
                        "value": 0
                      },
                      {
                        "value": 0
                      },
                      {
                        "value": 0
                      },
                      {
                        "value": 0
                      },
                      {
                        "value": 0
                      },
                      {
                        "value": 0
                      },
                      {
                        "value": 0
                      },
                      {
                        "value": 0
                      },
                      {
                        "value": 0
                      },
                      {
                        "value": 0
                      },
                      {
                        "value": 0
                      },
                      {
                        "value": 0
                      },
                      {
                        "value": 0
                      },
                      {
                        "value": 0
                      },
                      {
                        "value": 0
                      },
                      {
                        "value": 0
                      },
                      {
                        "value": 0
                      },
                      {
                        "value": 0
                      },
                      {
                        "value": 0
                      },
                      {
                        "value": 0
                      },
                      {
                        "value": 0
                      },
                      {
                        "value": 0
                      },
                      {
                        "value": 0
                      },
                      {
                        "value": 0
                      },
                      {
                        "value": 0
                      },
                      {
                        "value": 0
                      },
                      {
                        "value": 0
                      },
                      {
                        "value": 0
                      },
                      {
                        "value": 0
                      },
                      {
                        "value": 0
                      },
                      {
                        "value": 0
                      },
                      {
                        "value": 0
                      },
                      {
                        "value": 0
                      },
                      {
                        "value": 0
                      },
                      {
                        "value": 0
                      },
                      {
                        "value": 0
                      },
                      {
                        "value": 0
                      },
                      {
                        "value": 0
                      },
                      {
                        "value": 0
                      },
                      {
                        "value": 0
                      },
                      {
                        "value": 0
                      },
                      {
                        "value": 0
                      },
                      {
                        "value": 0
                      },
                      {
                        "value": 0
                      },
                      {
                        "value": 0
                      },
                      {
                        "value": 0
                      },
                      {
                        "value": 0
                      },
                      {
                        "value": 0
                      },
                      {
                        "value": 0
                      },
                      {
                        "value": 0
                      },
                      {
                        "value": 0
                      },
                      {
                        "value": 0
                      },
                      {
                        "value": 0
                      },
                      {
                        "value": 0
                      },
                      {
                        "value": 0
                      },
                      {
                        "value": 0
                      },
                      {
                        "value": 0
                      },
                      {
                        "value": 0
                      },
                      {
                        "value": 0
                      },
                      {
                        "value": 0
                      },
                      {
                        "value": 0
                      },
                      {
                        "value": 0
                      },
                      {
                        "value": 0
                      },
                      {
                        "value": 0
                      },
                      {
                        "value": 0
                      },
                      {
                        "value": 0
                      },
                      {
                        "value": 0
                      },
                      {
                        "value": 0
                      },
                      {
                        "value": 0
                      },
                      {
                        "value": 0
                      },
                      {
                        "value": 0
                      },
                      {
                        "value": 0
                      },
                      {
                        "value": 0
                      },
                      {
                        "value": 0
                      },
                      {
                        "value": 0
                      },
                      {
                        "value": 0
                      },
                      {
                        "value": 0
                      },
                      {
                        "value": 0
                      },
                      {
                        "value": 0
                      },
                      {
                        "value": 0
                      },
                      {
                        "value": 0
                      },
                      {
                        "value": 0
                      },
                      {
                        "value": 0
                      },
                      {
                        "value": 0
                      },
                      {
                        "value": 0
                      },
                      {
                        "value": 0
                      },
                      {
                        "value": 0
                      },
                      {
                        "value": 0
                      },
                      {
                        "value": 0
                      },
                      {
                        "value": 0
                      },
                      {
                        "value": 0
                      },
                      {
                        "value": 0
                      },
                      {
                        "value": 0
                      },
                      {
                        "value": 0
                      },
                      {
                        "value": 0
                      },
                      {
                        "value": 0
                      },
                      {
                        "value": 0
                      },
                      {
                        "value": 0
                      },
                      {
                        "value": 0
                      },
                      {
                        "value": 0
                      },
                      {
                        "value": 0
                      },
                      {
                        "value": 0
                      },
                      {
                        "value": 0
                      },
                      {
                        "value": 0
                      },
                      {
                        "value": 0
                      }
                    ]
                  }
                ]
              },
              {
                "playerid": "f0hsq81m",
                "features": [
                  {
                    "featureid": "XE",
                    "timeline": [
                      {
                        "value": 1
                      },
                      {
                        "value": 1
                      },
                      {
                        "value": 1
                      },
                      {
                        "value": 1
                      },
                      {
                        "value": 1
                      },
                      {
                        "value": 1
                      },
                      {
                        "value": 1
                      },
                      {
                        "value": 1
                      },
                      {
                        "value": 1
                      },
                      {
                        "value": 1
                      },
                      {
                        "value": 1
                      },
                      {
                        "value": 1
                      },
                      {
                        "value": 1
                      },
                      {
                        "value": 1
                      },
                      {
                        "value": 1
                      },
                      {
                        "value": 1
                      },
                      {
                        "value": 1
                      },
                      {
                        "value": 1
                      },
                      {
                        "value": 1
                      },
                      {
                        "value": 1
                      },
                      {
                        "value": 1
                      },
                      {
                        "value": 1
                      },
                      {
                        "value": 1
                      },
                      {
                        "value": 1
                      },
                      {
                        "value": 1
                      },
                      {
                        "value": 1
                      },
                      {
                        "value": 1
                      },
                      {
                        "value": 1
                      },
                      {
                        "value": 1
                      },
                      {
                        "value": 1
                      },
                      {
                        "value": 1
                      },
                      {
                        "value": 1
                      },
                      {
                        "value": 1
                      },
                      {
                        "value": 1
                      },
                      {
                        "value": 1
                      },
                      {
                        "value": 1
                      },
                      {
                        "value": 1
                      },
                      {
                        "value": 1
                      },
                      {
                        "value": 1
                      },
                      {
                        "value": 1
                      },
                      {
                        "value": 1
                      },
                      {
                        "value": 1
                      },
                      {
                        "value": 1
                      },
                      {
                        "value": 1
                      },
                      {
                        "value": 1
                      },
                      {
                        "value": 1
                      },
                      {
                        "value": 1
                      },
                      {
                        "value": 1
                      },
                      {
                        "value": 1
                      },
                      {
                        "value": 1
                      },
                      {
                        "value": 1
                      },
                      {
                        "value": 1
                      },
                      {
                        "value": 1
                      },
                      {
                        "value": 1
                      },
                      {
                        "value": 1
                      },
                      {
                        "value": 1
                      },
                      {
                        "value": 1
                      },
                      {
                        "value": 1
                      },
                      {
                        "value": 1
                      },
                      {
                        "value": 1
                      },
                      {
                        "value": 1
                      },
                      {
                        "value": 1
                      },
                      {
                        "value": 1
                      },
                      {
                        "value": 1
                      },
                      {
                        "value": 1
                      },
                      {
                        "value": 1
                      },
                      {
                        "value": 1
                      },
                      {
                        "value": 1
                      },
                      {
                        "value": 1
                      },
                      {
                        "value": 1
                      },
                      {
                        "value": 1
                      },
                      {
                        "value": 1
                      },
                      {
                        "value": 1
                      },
                      {
                        "value": 1
                      },
                      {
                        "value": 1
                      },
                      {
                        "value": 1
                      },
                      {
                        "value": 1
                      },
                      {
                        "value": 1
                      },
                      {
                        "value": 1
                      },
                      {
                        "value": 1
                      },
                      {
                        "value": 1
                      },
                      {
                        "value": 1
                      },
                      {
                        "value": 1
                      },
                      {
                        "value": 1
                      },
                      {
                        "value": 1
                      },
                      {
                        "value": 1
                      },
                      {
                        "value": 1
                      },
                      {
                        "value": 1
                      },
                      {
                        "value": 1
                      },
                      {
                        "value": 1
                      },
                      {
                        "value": 1
                      },
                      {
                        "value": 1
                      },
                      {
                        "value": 1
                      },
                      {
                        "value": 1
                      },
                      {
                        "value": 1
                      },
                      {
                        "value": 1
                      },
                      {
                        "value": 1
                      },
                      {
                        "value": 1
                      },
                      {
                        "value": 1
                      },
                      {
                        "value": 1
                      },
                      {
                        "value": 1
                      },
                      {
                        "value": 1
                      },
                      {
                        "value": 1
                      },
                      {
                        "value": 1
                      },
                      {
                        "value": 1
                      },
                      {
                        "value": 1
                      },
                      {
                        "value": 1
                      },
                      {
                        "value": 1
                      },
                      {
                        "value": 1
                      },
                      {
                        "value": 1
                      },
                      {
                        "value": 1
                      },
                      {
                        "value": 1
                      },
                      {
                        "value": 1
                      },
                      {
                        "value": 1
                      },
                      {
                        "value": 1
                      },
                      {
                        "value": 1
                      },
                      {
                        "value": 1
                      },
                      {
                        "value": 1
                      },
                      {
                        "value": 1
                      },
                      {
                        "value": 1
                      },
                      {
                        "value": 1
                      },
                      {
                        "value": 1
                      },
                      {
                        "value": 1
                      },
                      {
                        "value": 1
                      },
                      {
                        "value": 1
                      },
                      {
                        "value": 1
                      },
                      {
                        "value": 1
                      },
                      {
                        "value": 1
                      },
                      {
                        "value": 1
                      },
                      {
                        "value": 1
                      },
                      {
                        "value": 1
                      },
                      {
                        "value": 1
                      },
                      {
                        "value": 1
                      },
                      {
                        "value": 1
                      },
                      {
                        "value": 1
                      },
                      {
                        "value": 1
                      },
                      {
                        "value": 1
                      },
                      {
                        "value": 1
                      },
                      {
                        "value": 1
                      },
                      {
                        "value": 1
                      },
                      {
                        "value": 1
                      },
                      {
                        "value": 1
                      },
                      {
                        "value": 1
                      },
                      {
                        "value": 1
                      },
                      {
                        "value": 1
                      },
                      {
                        "value": 1
                      },
                      {
                        "value": 1
                      },
                      {
                        "value": 1
                      },
                      {
                        "value": 1
                      },
                      {
                        "value": 1
                      },
                      {
                        "value": 1
                      },
                      {
                        "value": 1
                      },
                      {
                        "value": 1
                      },
                      {
                        "value": 1
                      },
                      {
                        "value": 1
                      },
                      {
                        "value": 1
                      },
                      {
                        "value": 1
                      },
                      {
                        "value": 1
                      },
                      {
                        "value": 1
                      },
                      {
                        "value": 1
                      },
                      {
                        "value": 1
                      },
                      {
                        "value": 1
                      },
                      {
                        "value": 1
                      },
                      {
                        "value": 1
                      },
                      {
                        "value": 1
                      },
                      {
                        "value": 1
                      },
                      {
                        "value": 1
                      },
                      {
                        "value": 1
                      },
                      {
                        "value": 1
                      },
                      {
                        "value": 1
                      },
                      {
                        "value": 1
                      },
                      {
                        "value": 1
                      },
                      {
                        "value": 1
                      },
                      {
                        "value": 1
                      },
                      {
                        "value": 1
                      },
                      {
                        "value": 1
                      },
                      {
                        "value": 1
                      },
                      {
                        "value": 1
                      },
                      {
                        "value": 1
                      },
                      {
                        "value": 1
                      },
                      {
                        "value": 1
                      },
                      {
                        "value": 1
                      },
                      {
                        "value": 1
                      },
                      {
                        "value": 1
                      },
                      {
                        "value": 1
                      },
                      {
                        "value": 1
                      },
                      {
                        "value": 1
                      },
                      {
                        "value": 1
                      },
                      {
                        "value": 1
                      },
                      {
                        "value": 1
                      },
                      {
                        "value": 1
                      },
                      {
                        "value": 1
                      },
                      {
                        "value": 1
                      },
                      {
                        "value": 1
                      },
                      {
                        "value": 1
                      },
                      {
                        "value": 1
                      },
                      {
                        "value": 1
                      },
                      {
                        "value": 1
                      },
                      {
                        "value": 1
                      },
                      {
                        "value": 1
                      },
                      {
                        "value": 1
                      },
                      {
                        "value": 1
                      },
                      {
                        "value": 1
                      },
                      {
                        "value": 1
                      },
                      {
                        "value": 1
                      },
                      {
                        "value": 1
                      },
                      {
                        "value": 1
                      },
                      {
                        "value": 1
                      },
                      {
                        "value": 1
                      },
                      {
                        "value": 1
                      },
                      {
                        "value": 1
                      },
                      {
                        "value": 1
                      },
                      {
                        "value": 1
                      },
                      {
                        "value": 1
                      },
                      {
                        "value": 1
                      },
                      {
                        "value": 1
                      },
                      {
                        "value": 1
                      },
                      {
                        "value": 1
                      },
                      {
                        "value": 1
                      },
                      {
                        "value": 1
                      },
                      {
                        "value": 1
                      },
                      {
                        "value": 1
                      },
                      {
                        "value": 1
                      },
                      {
                        "value": 1
                      },
                      {
                        "value": 1
                      },
                      {
                        "value": 1
                      },
                      {
                        "value": 1
                      },
                      {
                        "value": 1
                      },
                      {
                        "value": 1
                      },
                      {
                        "value": 1
                      },
                      {
                        "value": 1
                      },
                      {
                        "value": 1
                      },
                      {
                        "value": 1
                      },
                      {
                        "value": 1
                      },
                      {
                        "value": 1
                      },
                      {
                        "value": 1
                      },
                      {
                        "value": 1
                      },
                      {
                        "value": 1
                      },
                      {
                        "value": 1
                      },
                      {
                        "value": 1
                      },
                      {
                        "value": 1
                      },
                      {
                        "value": 1
                      },
                      {
                        "value": 1
                      },
                      {
                        "value": 1
                      },
                      {
                        "value": 1
                      },
                      {
                        "value": 1
                      },
                      {
                        "value": 1
                      },
                      {
                        "value": 1
                      },
                      {
                        "value": 1
                      },
                      {
                        "value": 1
                      },
                      {
                        "value": 1
                      },
                      {
                        "value": 1
                      },
                      {
                        "value": 1
                      },
                      {
                        "value": 1
                      },
                      {
                        "value": 1
                      },
                      {
                        "value": 1
                      },
                      {
                        "value": 1
                      },
                      {
                        "value": 1
                      },
                      {
                        "value": 1
                      },
                      {
                        "value": 1
                      },
                      {
                        "value": 1
                      },
                      {
                        "value": 1
                      },
                      {
                        "value": 1
                      },
                      {
                        "value": 1
                      },
                      {
                        "value": 1
                      },
                      {
                        "value": 1
                      },
                      {
                        "value": 1
                      },
                      {
                        "value": 1
                      },
                      {
                        "value": 1
                      },
                      {
                        "value": 1
                      },
                      {
                        "value": 1
                      },
                      {
                        "value": 1
                      },
                      {
                        "value": 1
                      },
                      {
                        "value": 1
                      },
                      {
                        "value": 1
                      },
                      {
                        "value": 1
                      },
                      {
                        "value": 1
                      },
                      {
                        "value": 1
                      },
                      {
                        "value": 1
                      },
                      {
                        "value": 1
                      },
                      {
                        "value": 1
                      },
                      {
                        "value": 1
                      },
                      {
                        "value": 1
                      },
                      {
                        "value": 1
                      },
                      {
                        "value": 1
                      },
                      {
                        "value": 1
                      },
                      {
                        "value": 1
                      },
                      {
                        "value": 1
                      },
                      {
                        "value": 1
                      },
                      {
                        "value": 1
                      },
                      {
                        "value": 1
                      },
                      {
                        "value": 1
                      },
                      {
                        "value": 1
                      },
                      {
                        "value": 1
                      },
                      {
                        "value": 1
                      },
                      {
                        "value": 1
                      },
                      {
                        "value": 1
                      },
                      {
                        "value": 1
                      },
                      {
                        "value": 1
                      },
                      {
                        "value": 1
                      }
                    ]
                  },
                  {
                    "featureid": "XB",
                    "timeline": [
                      {
                        "value": 0
                      },
                      {
                        "value": 0
                      },
                      {
                        "value": 0
                      },
                      {
                        "value": 0
                      },
                      {
                        "value": 0
                      },
                      {
                        "value": 0
                      },
                      {
                        "value": 0
                      },
                      {
                        "value": 0
                      },
                      {
                        "value": 0
                      },
                      {
                        "value": 0
                      },
                      {
                        "value": 0
                      },
                      {
                        "value": 0
                      },
                      {
                        "value": 0
                      },
                      {
                        "value": 0
                      },
                      {
                        "value": 0
                      },
                      {
                        "value": 0
                      },
                      {
                        "value": 0
                      },
                      {
                        "value": 0
                      },
                      {
                        "value": 0
                      },
                      {
                        "value": 0
                      },
                      {
                        "value": 0
                      },
                      {
                        "value": 0
                      },
                      {
                        "value": 0
                      },
                      {
                        "value": 0
                      },
                      {
                        "value": 0
                      },
                      {
                        "value": 0
                      },
                      {
                        "value": 0
                      },
                      {
                        "value": 0
                      },
                      {
                        "value": 0
                      },
                      {
                        "value": 0
                      },
                      {
                        "value": 0
                      },
                      {
                        "value": 0
                      },
                      {
                        "value": 0
                      },
                      {
                        "value": 0
                      },
                      {
                        "value": 0
                      },
                      {
                        "value": 0
                      },
                      {
                        "value": 0
                      },
                      {
                        "value": 0
                      },
                      {
                        "value": 1
                      },
                      {
                        "value": 1
                      },
                      {
                        "value": 1
                      },
                      {
                        "value": 1
                      },
                      {
                        "value": 1
                      },
                      {
                        "value": 1
                      },
                      {
                        "value": 1
                      },
                      {
                        "value": 1
                      },
                      {
                        "value": 1
                      },
                      {
                        "value": 1
                      },
                      {
                        "value": 1
                      },
                      {
                        "value": 1
                      },
                      {
                        "value": 1
                      },
                      {
                        "value": 1
                      },
                      {
                        "value": 1
                      },
                      {
                        "value": 1
                      },
                      {
                        "value": 1
                      },
                      {
                        "value": 1
                      },
                      {
                        "value": 1
                      },
                      {
                        "value": 1
                      },
                      {
                        "value": 1
                      },
                      {
                        "value": 1
                      },
                      {
                        "value": 1
                      },
                      {
                        "value": 1
                      },
                      {
                        "value": 1
                      },
                      {
                        "value": 1
                      },
                      {
                        "value": 1
                      },
                      {
                        "value": 1
                      },
                      {
                        "value": 1
                      },
                      {
                        "value": 1
                      },
                      {
                        "value": 1
                      },
                      {
                        "value": 1
                      },
                      {
                        "value": 1
                      },
                      {
                        "value": 1
                      },
                      {
                        "value": 1
                      },
                      {
                        "value": 1
                      },
                      {
                        "value": 1
                      },
                      {
                        "value": 1
                      },
                      {
                        "value": 1
                      },
                      {
                        "value": 1
                      },
                      {
                        "value": 1
                      },
                      {
                        "value": 1
                      },
                      {
                        "value": 1
                      },
                      {
                        "value": 1
                      },
                      {
                        "value": 1
                      },
                      {
                        "value": 1
                      },
                      {
                        "value": 1
                      },
                      {
                        "value": 1
                      },
                      {
                        "value": 1
                      },
                      {
                        "value": 1
                      },
                      {
                        "value": 1
                      },
                      {
                        "value": 1
                      },
                      {
                        "value": 1
                      },
                      {
                        "value": 1
                      },
                      {
                        "value": 1
                      },
                      {
                        "value": 1
                      },
                      {
                        "value": 1
                      },
                      {
                        "value": 1
                      },
                      {
                        "value": 1
                      },
                      {
                        "value": 1
                      },
                      {
                        "value": 1
                      },
                      {
                        "value": 1
                      },
                      {
                        "value": 1
                      },
                      {
                        "value": 1
                      },
                      {
                        "value": 1
                      },
                      {
                        "value": 1
                      },
                      {
                        "value": 1
                      },
                      {
                        "value": 1
                      },
                      {
                        "value": 1
                      },
                      {
                        "value": 1
                      },
                      {
                        "value": 1
                      },
                      {
                        "value": 1
                      },
                      {
                        "value": 1
                      },
                      {
                        "value": 1
                      },
                      {
                        "value": 1
                      },
                      {
                        "value": 1
                      },
                      {
                        "value": 1
                      },
                      {
                        "value": 1
                      },
                      {
                        "value": 1
                      },
                      {
                        "value": 1
                      },
                      {
                        "value": 1
                      },
                      {
                        "value": 1
                      },
                      {
                        "value": 1
                      },
                      {
                        "value": 1
                      },
                      {
                        "value": 1
                      },
                      {
                        "value": 1
                      },
                      {
                        "value": 1
                      },
                      {
                        "value": 1
                      },
                      {
                        "value": 1
                      },
                      {
                        "value": 1
                      },
                      {
                        "value": 1
                      },
                      {
                        "value": 1
                      },
                      {
                        "value": 1
                      },
                      {
                        "value": 1
                      },
                      {
                        "value": 1
                      },
                      {
                        "value": 1
                      },
                      {
                        "value": 1
                      },
                      {
                        "value": 1
                      },
                      {
                        "value": 1
                      },
                      {
                        "value": 1
                      },
                      {
                        "value": 1
                      },
                      {
                        "value": 1
                      },
                      {
                        "value": 1
                      },
                      {
                        "value": 1
                      },
                      {
                        "value": 1
                      },
                      {
                        "value": 1
                      },
                      {
                        "value": 1
                      },
                      {
                        "value": 1
                      },
                      {
                        "value": 1
                      },
                      {
                        "value": 1
                      },
                      {
                        "value": 1
                      },
                      {
                        "value": 1
                      },
                      {
                        "value": 1
                      },
                      {
                        "value": 1
                      },
                      {
                        "value": 1
                      },
                      {
                        "value": 1
                      },
                      {
                        "value": 1
                      },
                      {
                        "value": 1
                      },
                      {
                        "value": 1
                      },
                      {
                        "value": 1
                      },
                      {
                        "value": 1
                      },
                      {
                        "value": 1
                      },
                      {
                        "value": 1
                      },
                      {
                        "value": 1
                      },
                      {
                        "value": 1
                      },
                      {
                        "value": 1
                      },
                      {
                        "value": 1
                      },
                      {
                        "value": 1
                      },
                      {
                        "value": 1
                      },
                      {
                        "value": 1
                      },
                      {
                        "value": 1
                      },
                      {
                        "value": 1
                      },
                      {
                        "value": 1
                      },
                      {
                        "value": 1
                      },
                      {
                        "value": 1
                      },
                      {
                        "value": 1
                      },
                      {
                        "value": 1
                      },
                      {
                        "value": 1
                      },
                      {
                        "value": 1
                      },
                      {
                        "value": 1
                      },
                      {
                        "value": 1
                      },
                      {
                        "value": 1
                      },
                      {
                        "value": 1
                      },
                      {
                        "value": 1
                      },
                      {
                        "value": 1
                      },
                      {
                        "value": 1
                      },
                      {
                        "value": 1
                      },
                      {
                        "value": 1
                      },
                      {
                        "value": 1
                      },
                      {
                        "value": 1
                      },
                      {
                        "value": 1
                      },
                      {
                        "value": 1
                      },
                      {
                        "value": 1
                      },
                      {
                        "value": 1
                      },
                      {
                        "value": 1
                      },
                      {
                        "value": 1
                      },
                      {
                        "value": 1
                      },
                      {
                        "value": 1
                      },
                      {
                        "value": 1
                      },
                      {
                        "value": 1
                      },
                      {
                        "value": 1
                      },
                      {
                        "value": 1
                      },
                      {
                        "value": 1
                      },
                      {
                        "value": 1
                      },
                      {
                        "value": 1
                      },
                      {
                        "value": 1
                      },
                      {
                        "value": 1
                      },
                      {
                        "value": 1
                      },
                      {
                        "value": 1
                      },
                      {
                        "value": 1
                      },
                      {
                        "value": 1
                      },
                      {
                        "value": 1
                      },
                      {
                        "value": 1
                      },
                      {
                        "value": 1
                      },
                      {
                        "value": 1
                      },
                      {
                        "value": 1
                      },
                      {
                        "value": 1
                      },
                      {
                        "value": 1
                      },
                      {
                        "value": 1
                      },
                      {
                        "value": 1
                      },
                      {
                        "value": 1
                      },
                      {
                        "value": 1
                      },
                      {
                        "value": 1
                      },
                      {
                        "value": 1
                      },
                      {
                        "value": 1
                      },
                      {
                        "value": 1
                      },
                      {
                        "value": 1
                      },
                      {
                        "value": 1
                      },
                      {
                        "value": 1
                      },
                      {
                        "value": 1
                      },
                      {
                        "value": 1
                      },
                      {
                        "value": 1
                      },
                      {
                        "value": 1
                      },
                      {
                        "value": 1
                      },
                      {
                        "value": 1
                      },
                      {
                        "value": 1
                      },
                      {
                        "value": 1
                      },
                      {
                        "value": 1
                      },
                      {
                        "value": 1
                      },
                      {
                        "value": 1
                      },
                      {
                        "value": 1
                      },
                      {
                        "value": 1
                      },
                      {
                        "value": 1
                      },
                      {
                        "value": 1
                      },
                      {
                        "value": 1
                      },
                      {
                        "value": 1
                      },
                      {
                        "value": 1
                      },
                      {
                        "value": 1
                      },
                      {
                        "value": 1
                      },
                      {
                        "value": 1
                      },
                      {
                        "value": 1
                      },
                      {
                        "value": 1
                      },
                      {
                        "value": 1
                      },
                      {
                        "value": 1
                      },
                      {
                        "value": 1
                      },
                      {
                        "value": 1
                      },
                      {
                        "value": 1
                      },
                      {
                        "value": 1
                      },
                      {
                        "value": 1
                      },
                      {
                        "value": 1
                      },
                      {
                        "value": 1
                      },
                      {
                        "value": 1
                      },
                      {
                        "value": 1
                      },
                      {
                        "value": 1
                      },
                      {
                        "value": 1
                      },
                      {
                        "value": 1
                      },
                      {
                        "value": 1
                      },
                      {
                        "value": 1
                      },
                      {
                        "value": 1
                      },
                      {
                        "value": 1
                      },
                      {
                        "value": 1
                      },
                      {
                        "value": 1
                      },
                      {
                        "value": 1
                      },
                      {
                        "value": 1
                      },
                      {
                        "value": 1
                      },
                      {
                        "value": 1
                      },
                      {
                        "value": 1
                      },
                      {
                        "value": 1
                      },
                      {
                        "value": 1
                      },
                      {
                        "value": 1
                      },
                      {
                        "value": 1
                      },
                      {
                        "value": 1
                      },
                      {
                        "value": 1
                      },
                      {
                        "value": 1
                      },
                      {
                        "value": 1
                      },
                      {
                        "value": 1
                      },
                      {
                        "value": 1
                      },
                      {
                        "value": 1
                      },
                      {
                        "value": 1
                      },
                      {
                        "value": 1
                      },
                      {
                        "value": 1
                      },
                      {
                        "value": 1
                      },
                      {
                        "value": 1
                      },
                      {
                        "value": 1
                      },
                      {
                        "value": 1
                      },
                      {
                        "value": 1
                      },
                      {
                        "value": 1
                      },
                      {
                        "value": 1
                      },
                      {
                        "value": 1
                      },
                      {
                        "value": 1
                      },
                      {
                        "value": 1
                      },
                      {
                        "value": 1
                      }
                    ]
                  },
                  {
                    "featureid": "XL",
                    "timeline": [
                      {
                        "value": 3
                      },
                      {
                        "value": 3
                      },
                      {
                        "value": 3
                      },
                      {
                        "value": 3
                      },
                      {
                        "value": 3
                      },
                      {
                        "value": 3
                      },
                      {
                        "value": 3
                      },
                      {
                        "value": 3
                      },
                      {
                        "value": 3
                      },
                      {
                        "value": 3
                      },
                      {
                        "value": 3
                      },
                      {
                        "value": 3
                      },
                      {
                        "value": 3
                      },
                      {
                        "value": 3
                      },
                      {
                        "value": 3
                      },
                      {
                        "value": 3
                      },
                      {
                        "value": 3
                      },
                      {
                        "value": 3
                      },
                      {
                        "value": 3
                      },
                      {
                        "value": 3
                      },
                      {
                        "value": 3
                      },
                      {
                        "value": 3
                      },
                      {
                        "value": 3
                      },
                      {
                        "value": 3
                      },
                      {
                        "value": 3
                      },
                      {
                        "value": 3
                      },
                      {
                        "value": 3
                      },
                      {
                        "value": 3
                      },
                      {
                        "value": 3
                      },
                      {
                        "value": 3
                      },
                      {
                        "value": 3
                      },
                      {
                        "value": 3
                      },
                      {
                        "value": 3
                      },
                      {
                        "value": 3
                      },
                      {
                        "value": 3
                      },
                      {
                        "value": 3
                      },
                      {
                        "value": 3
                      },
                      {
                        "value": 3
                      },
                      {
                        "value": 3
                      },
                      {
                        "value": 3
                      },
                      {
                        "value": 3
                      },
                      {
                        "value": 3
                      },
                      {
                        "value": 3
                      },
                      {
                        "value": 3
                      },
                      {
                        "value": 3
                      },
                      {
                        "value": 3
                      },
                      {
                        "value": 3
                      },
                      {
                        "value": 3
                      },
                      {
                        "value": 3
                      },
                      {
                        "value": 3
                      },
                      {
                        "value": 3
                      },
                      {
                        "value": 3
                      },
                      {
                        "value": 3
                      },
                      {
                        "value": 3
                      },
                      {
                        "value": 3
                      },
                      {
                        "value": 3
                      },
                      {
                        "value": 3
                      },
                      {
                        "value": 3
                      },
                      {
                        "value": 3
                      },
                      {
                        "value": 3
                      },
                      {
                        "value": 3
                      },
                      {
                        "value": 3
                      },
                      {
                        "value": 3
                      },
                      {
                        "value": 3
                      },
                      {
                        "value": 3
                      },
                      {
                        "value": 3
                      },
                      {
                        "value": 3
                      },
                      {
                        "value": 3
                      },
                      {
                        "value": 3
                      },
                      {
                        "value": 3
                      },
                      {
                        "value": 3
                      },
                      {
                        "value": 3
                      },
                      {
                        "value": 3
                      },
                      {
                        "value": 3
                      },
                      {
                        "value": 3
                      },
                      {
                        "value": 3
                      },
                      {
                        "value": 3
                      },
                      {
                        "value": 3
                      },
                      {
                        "value": 3
                      },
                      {
                        "value": 3
                      },
                      {
                        "value": 3
                      },
                      {
                        "value": 3
                      },
                      {
                        "value": 3
                      },
                      {
                        "value": 3
                      },
                      {
                        "value": 3
                      },
                      {
                        "value": 3
                      },
                      {
                        "value": 3
                      },
                      {
                        "value": 3
                      },
                      {
                        "value": 3
                      },
                      {
                        "value": 3
                      },
                      {
                        "value": 3
                      },
                      {
                        "value": 3
                      },
                      {
                        "value": 3
                      },
                      {
                        "value": 3
                      },
                      {
                        "value": 3
                      },
                      {
                        "value": 3
                      },
                      {
                        "value": 3
                      },
                      {
                        "value": 3
                      },
                      {
                        "value": 3
                      },
                      {
                        "value": 3
                      },
                      {
                        "value": 3
                      },
                      {
                        "value": 3
                      },
                      {
                        "value": 3
                      },
                      {
                        "value": 3
                      },
                      {
                        "value": 3
                      },
                      {
                        "value": 3
                      },
                      {
                        "value": 3
                      },
                      {
                        "value": 3
                      },
                      {
                        "value": 3
                      },
                      {
                        "value": 3
                      },
                      {
                        "value": 3
                      },
                      {
                        "value": 3
                      },
                      {
                        "value": 3
                      },
                      {
                        "value": 3
                      },
                      {
                        "value": 3
                      },
                      {
                        "value": 3
                      },
                      {
                        "value": 3
                      },
                      {
                        "value": 3
                      },
                      {
                        "value": 3
                      },
                      {
                        "value": 3
                      },
                      {
                        "value": 3
                      },
                      {
                        "value": 3
                      },
                      {
                        "value": 3
                      },
                      {
                        "value": 3
                      },
                      {
                        "value": 3
                      },
                      {
                        "value": 3
                      },
                      {
                        "value": 3
                      },
                      {
                        "value": 3
                      },
                      {
                        "value": 3
                      },
                      {
                        "value": 3
                      },
                      {
                        "value": 3
                      },
                      {
                        "value": 3
                      },
                      {
                        "value": 3
                      },
                      {
                        "value": 3
                      },
                      {
                        "value": 3
                      },
                      {
                        "value": 3
                      },
                      {
                        "value": 3
                      },
                      {
                        "value": 3
                      },
                      {
                        "value": 3
                      },
                      {
                        "value": 3
                      },
                      {
                        "value": 3
                      },
                      {
                        "value": 3
                      },
                      {
                        "value": 3
                      },
                      {
                        "value": 3
                      },
                      {
                        "value": 3
                      },
                      {
                        "value": 3
                      },
                      {
                        "value": 3
                      },
                      {
                        "value": 3
                      },
                      {
                        "value": 3
                      },
                      {
                        "value": 3
                      },
                      {
                        "value": 3
                      },
                      {
                        "value": 3
                      },
                      {
                        "value": 3
                      },
                      {
                        "value": 3
                      },
                      {
                        "value": 3
                      },
                      {
                        "value": 3
                      },
                      {
                        "value": 3
                      },
                      {
                        "value": 3
                      },
                      {
                        "value": 3
                      },
                      {
                        "value": 3
                      },
                      {
                        "value": 3
                      },
                      {
                        "value": 3
                      },
                      {
                        "value": 3
                      },
                      {
                        "value": 3
                      },
                      {
                        "value": 3
                      },
                      {
                        "value": 3
                      },
                      {
                        "value": 3
                      },
                      {
                        "value": 3
                      },
                      {
                        "value": 3
                      },
                      {
                        "value": 3
                      },
                      {
                        "value": 3
                      },
                      {
                        "value": 3
                      },
                      {
                        "value": 3
                      },
                      {
                        "value": 3
                      },
                      {
                        "value": 3
                      },
                      {
                        "value": 3
                      },
                      {
                        "value": 3
                      },
                      {
                        "value": 3
                      },
                      {
                        "value": 3
                      },
                      {
                        "value": 3
                      },
                      {
                        "value": 3
                      },
                      {
                        "value": 3
                      },
                      {
                        "value": 3
                      },
                      {
                        "value": 3
                      },
                      {
                        "value": 3
                      },
                      {
                        "value": 3
                      },
                      {
                        "value": 3
                      },
                      {
                        "value": 3
                      },
                      {
                        "value": 3
                      },
                      {
                        "value": 3
                      },
                      {
                        "value": 3
                      },
                      {
                        "value": 3
                      },
                      {
                        "value": 3
                      },
                      {
                        "value": 3
                      },
                      {
                        "value": 3
                      },
                      {
                        "value": 3
                      },
                      {
                        "value": 3
                      },
                      {
                        "value": 3
                      },
                      {
                        "value": 3
                      },
                      {
                        "value": 3
                      },
                      {
                        "value": 3
                      },
                      {
                        "value": 3
                      },
                      {
                        "value": 3
                      },
                      {
                        "value": 3
                      },
                      {
                        "value": 3
                      },
                      {
                        "value": 3
                      },
                      {
                        "value": 3
                      },
                      {
                        "value": 3
                      },
                      {
                        "value": 3
                      },
                      {
                        "value": 3
                      },
                      {
                        "value": 3
                      },
                      {
                        "value": 3
                      },
                      {
                        "value": 3
                      },
                      {
                        "value": 3
                      },
                      {
                        "value": 3
                      },
                      {
                        "value": 3
                      },
                      {
                        "value": 3
                      },
                      {
                        "value": 3
                      },
                      {
                        "value": 3
                      },
                      {
                        "value": 3
                      },
                      {
                        "value": 3
                      },
                      {
                        "value": 3
                      },
                      {
                        "value": 3
                      },
                      {
                        "value": 3
                      },
                      {
                        "value": 3
                      },
                      {
                        "value": 3
                      },
                      {
                        "value": 3
                      },
                      {
                        "value": 3
                      },
                      {
                        "value": 3
                      },
                      {
                        "value": 3
                      },
                      {
                        "value": 3
                      },
                      {
                        "value": 3
                      },
                      {
                        "value": 3
                      },
                      {
                        "value": 3
                      },
                      {
                        "value": 3
                      },
                      {
                        "value": 3
                      },
                      {
                        "value": 3
                      },
                      {
                        "value": 3
                      },
                      {
                        "value": 3
                      },
                      {
                        "value": 3
                      },
                      {
                        "value": 3
                      },
                      {
                        "value": 3
                      },
                      {
                        "value": 3
                      },
                      {
                        "value": 3
                      },
                      {
                        "value": 3
                      },
                      {
                        "value": 3
                      },
                      {
                        "value": 3
                      },
                      {
                        "value": 3
                      },
                      {
                        "value": 3
                      },
                      {
                        "value": 3
                      },
                      {
                        "value": 3
                      },
                      {
                        "value": 3
                      },
                      {
                        "value": 3
                      },
                      {
                        "value": 3
                      },
                      {
                        "value": 3
                      },
                      {
                        "value": 3
                      },
                      {
                        "value": 3
                      },
                      {
                        "value": 3
                      },
                      {
                        "value": 3
                      },
                      {
                        "value": 3
                      },
                      {
                        "value": 3
                      },
                      {
                        "value": 3
                      },
                      {
                        "value": 3
                      },
                      {
                        "value": 3
                      },
                      {
                        "value": 3
                      },
                      {
                        "value": 3
                      },
                      {
                        "value": 3
                      },
                      {
                        "value": 3
                      },
                      {
                        "value": 3
                      },
                      {
                        "value": 3
                      },
                      {
                        "value": 3
                      },
                      {
                        "value": 3
                      },
                      {
                        "value": 3
                      },
                      {
                        "value": 3
                      },
                      {
                        "value": 3
                      },
                      {
                        "value": 3
                      },
                      {
                        "value": 3
                      },
                      {
                        "value": 3
                      },
                      {
                        "value": 3
                      },
                      {
                        "value": 3
                      },
                      {
                        "value": 3
                      },
                      {
                        "value": 3
                      },
                      {
                        "value": 3
                      },
                      {
                        "value": 3
                      },
                      {
                        "value": 3
                      },
                      {
                        "value": 3
                      },
                      {
                        "value": 3
                      },
                      {
                        "value": 3
                      },
                      {
                        "value": 3
                      },
                      {
                        "value": 3
                      },
                      {
                        "value": 3
                      },
                      {
                        "value": 3
                      },
                      {
                        "value": 3
                      },
                      {
                        "value": 3
                      },
                      {
                        "value": 3
                      },
                      {
                        "value": 3
                      },
                      {
                        "value": 3
                      },
                      {
                        "value": 3
                      },
                      {
                        "value": 3
                      },
                      {
                        "value": 3
                      }
                    ]
                  },
                  {
                    "featureid": "XW",
                    "timeline": [
                      {
                        "value": 0
                      },
                      {
                        "value": 0
                      },
                      {
                        "value": 0
                      },
                      {
                        "value": 0
                      },
                      {
                        "value": 0
                      },
                      {
                        "value": 0
                      },
                      {
                        "value": 0
                      },
                      {
                        "value": 0
                      },
                      {
                        "value": 0
                      },
                      {
                        "value": 0
                      },
                      {
                        "value": 0
                      },
                      {
                        "value": 0
                      },
                      {
                        "value": 0
                      },
                      {
                        "value": 0
                      },
                      {
                        "value": 0
                      },
                      {
                        "value": 0
                      },
                      {
                        "value": 0
                      },
                      {
                        "value": 0
                      },
                      {
                        "value": 0
                      },
                      {
                        "value": 0
                      },
                      {
                        "value": 0
                      },
                      {
                        "value": 0
                      },
                      {
                        "value": 0
                      },
                      {
                        "value": 0
                      },
                      {
                        "value": 0
                      },
                      {
                        "value": 0
                      },
                      {
                        "value": 0
                      },
                      {
                        "value": 0
                      },
                      {
                        "value": 0
                      },
                      {
                        "value": 0
                      },
                      {
                        "value": 0
                      },
                      {
                        "value": 0
                      },
                      {
                        "value": 0
                      },
                      {
                        "value": 0
                      },
                      {
                        "value": 0
                      },
                      {
                        "value": 0
                      },
                      {
                        "value": 0
                      },
                      {
                        "value": 0
                      },
                      {
                        "value": 0
                      },
                      {
                        "value": 0
                      },
                      {
                        "value": 0
                      },
                      {
                        "value": 0
                      },
                      {
                        "value": 0
                      },
                      {
                        "value": 0
                      },
                      {
                        "value": 0
                      },
                      {
                        "value": 0
                      },
                      {
                        "value": 0
                      },
                      {
                        "value": 0
                      },
                      {
                        "value": 0
                      },
                      {
                        "value": 0
                      },
                      {
                        "value": 0
                      },
                      {
                        "value": 0
                      },
                      {
                        "value": 0
                      },
                      {
                        "value": 0
                      },
                      {
                        "value": 0
                      },
                      {
                        "value": 0
                      },
                      {
                        "value": 0
                      },
                      {
                        "value": 0
                      },
                      {
                        "value": 0
                      },
                      {
                        "value": 0
                      },
                      {
                        "value": 0
                      },
                      {
                        "value": 0
                      },
                      {
                        "value": 0
                      },
                      {
                        "value": 0
                      },
                      {
                        "value": 0
                      },
                      {
                        "value": 0
                      },
                      {
                        "value": 0
                      },
                      {
                        "value": 0
                      },
                      {
                        "value": 0
                      },
                      {
                        "value": 0
                      },
                      {
                        "value": 0
                      },
                      {
                        "value": 0
                      },
                      {
                        "value": 0
                      },
                      {
                        "value": 0
                      },
                      {
                        "value": 0
                      },
                      {
                        "value": 0
                      },
                      {
                        "value": 0
                      },
                      {
                        "value": 0
                      },
                      {
                        "value": 0
                      },
                      {
                        "value": 0
                      },
                      {
                        "value": 0
                      },
                      {
                        "value": 0
                      },
                      {
                        "value": 0
                      },
                      {
                        "value": 0
                      },
                      {
                        "value": 0
                      },
                      {
                        "value": 0
                      },
                      {
                        "value": 0
                      },
                      {
                        "value": 0
                      },
                      {
                        "value": 0
                      },
                      {
                        "value": 0
                      },
                      {
                        "value": 0
                      },
                      {
                        "value": 0
                      },
                      {
                        "value": 0
                      },
                      {
                        "value": 0
                      },
                      {
                        "value": 0
                      },
                      {
                        "value": 0
                      },
                      {
                        "value": 0
                      },
                      {
                        "value": 0
                      },
                      {
                        "value": 0
                      },
                      {
                        "value": 0
                      },
                      {
                        "value": 0
                      },
                      {
                        "value": 0
                      },
                      {
                        "value": 0
                      },
                      {
                        "value": 0
                      },
                      {
                        "value": 0
                      },
                      {
                        "value": 0
                      },
                      {
                        "value": 0
                      },
                      {
                        "value": 0
                      },
                      {
                        "value": 0
                      },
                      {
                        "value": 0
                      },
                      {
                        "value": 0
                      },
                      {
                        "value": 0
                      },
                      {
                        "value": 0
                      },
                      {
                        "value": 0
                      },
                      {
                        "value": 0
                      },
                      {
                        "value": 0
                      },
                      {
                        "value": 0
                      },
                      {
                        "value": 0
                      },
                      {
                        "value": 0
                      },
                      {
                        "value": 0
                      },
                      {
                        "value": 0
                      },
                      {
                        "value": 0
                      },
                      {
                        "value": 0
                      },
                      {
                        "value": 0
                      },
                      {
                        "value": 0
                      },
                      {
                        "value": 0
                      },
                      {
                        "value": 0
                      },
                      {
                        "value": 0
                      },
                      {
                        "value": 0
                      },
                      {
                        "value": 0
                      },
                      {
                        "value": 0
                      },
                      {
                        "value": 0
                      },
                      {
                        "value": 0
                      },
                      {
                        "value": 0
                      },
                      {
                        "value": 0
                      },
                      {
                        "value": 0
                      },
                      {
                        "value": 0
                      },
                      {
                        "value": 0
                      },
                      {
                        "value": 0
                      },
                      {
                        "value": 0
                      },
                      {
                        "value": 0
                      },
                      {
                        "value": 0
                      },
                      {
                        "value": 0
                      },
                      {
                        "value": 0
                      },
                      {
                        "value": 0
                      },
                      {
                        "value": 0
                      },
                      {
                        "value": 0
                      },
                      {
                        "value": 0
                      },
                      {
                        "value": 0
                      },
                      {
                        "value": 0
                      },
                      {
                        "value": 0
                      },
                      {
                        "value": 0
                      },
                      {
                        "value": 0
                      },
                      {
                        "value": 0
                      },
                      {
                        "value": 0
                      },
                      {
                        "value": 0
                      },
                      {
                        "value": 0
                      },
                      {
                        "value": 0
                      },
                      {
                        "value": 0
                      },
                      {
                        "value": 0
                      },
                      {
                        "value": 0
                      },
                      {
                        "value": 0
                      },
                      {
                        "value": 0
                      },
                      {
                        "value": 0
                      },
                      {
                        "value": 0
                      },
                      {
                        "value": 0
                      },
                      {
                        "value": 0
                      },
                      {
                        "value": 0
                      },
                      {
                        "value": 0
                      },
                      {
                        "value": 0
                      },
                      {
                        "value": 0
                      },
                      {
                        "value": 0
                      },
                      {
                        "value": 0
                      },
                      {
                        "value": 0
                      },
                      {
                        "value": 0
                      },
                      {
                        "value": 0
                      },
                      {
                        "value": 0
                      },
                      {
                        "value": 0
                      },
                      {
                        "value": 0
                      },
                      {
                        "value": 0
                      },
                      {
                        "value": 0
                      },
                      {
                        "value": 0
                      },
                      {
                        "value": 0
                      },
                      {
                        "value": 0
                      },
                      {
                        "value": 0
                      },
                      {
                        "value": 0
                      },
                      {
                        "value": 0
                      },
                      {
                        "value": 0
                      },
                      {
                        "value": 0
                      },
                      {
                        "value": 0
                      },
                      {
                        "value": 0
                      },
                      {
                        "value": 0
                      },
                      {
                        "value": 0
                      },
                      {
                        "value": 0
                      },
                      {
                        "value": 0
                      },
                      {
                        "value": 0
                      },
                      {
                        "value": 0
                      },
                      {
                        "value": 0
                      },
                      {
                        "value": 0
                      },
                      {
                        "value": 0
                      },
                      {
                        "value": 0
                      },
                      {
                        "value": 0
                      },
                      {
                        "value": 0
                      },
                      {
                        "value": 0
                      },
                      {
                        "value": 0
                      },
                      {
                        "value": 0
                      },
                      {
                        "value": 0
                      },
                      {
                        "value": 0
                      },
                      {
                        "value": 0
                      },
                      {
                        "value": 0
                      },
                      {
                        "value": 0
                      },
                      {
                        "value": 0
                      },
                      {
                        "value": 0
                      },
                      {
                        "value": 0
                      },
                      {
                        "value": 0
                      },
                      {
                        "value": 0
                      },
                      {
                        "value": 0
                      },
                      {
                        "value": 0
                      },
                      {
                        "value": 0
                      },
                      {
                        "value": 0
                      },
                      {
                        "value": 0
                      },
                      {
                        "value": 0
                      },
                      {
                        "value": 0
                      },
                      {
                        "value": 0
                      },
                      {
                        "value": 0
                      },
                      {
                        "value": 0
                      },
                      {
                        "value": 0
                      },
                      {
                        "value": 0
                      },
                      {
                        "value": 0
                      },
                      {
                        "value": 0
                      },
                      {
                        "value": 0
                      },
                      {
                        "value": 0
                      },
                      {
                        "value": 0
                      },
                      {
                        "value": 0
                      },
                      {
                        "value": 0
                      },
                      {
                        "value": 0
                      },
                      {
                        "value": 0
                      },
                      {
                        "value": 0
                      },
                      {
                        "value": 0
                      },
                      {
                        "value": 0
                      },
                      {
                        "value": 0
                      },
                      {
                        "value": 0
                      },
                      {
                        "value": 0
                      },
                      {
                        "value": 0
                      },
                      {
                        "value": 0
                      },
                      {
                        "value": 0
                      },
                      {
                        "value": 0
                      },
                      {
                        "value": 0
                      },
                      {
                        "value": 0
                      },
                      {
                        "value": 0
                      },
                      {
                        "value": 0
                      },
                      {
                        "value": 0
                      },
                      {
                        "value": 0
                      },
                      {
                        "value": 0
                      },
                      {
                        "value": 0
                      },
                      {
                        "value": 0
                      },
                      {
                        "value": 0
                      },
                      {
                        "value": 0
                      },
                      {
                        "value": 0
                      },
                      {
                        "value": 0
                      },
                      {
                        "value": 0
                      },
                      {
                        "value": 0
                      },
                      {
                        "value": 0
                      },
                      {
                        "value": 0
                      },
                      {
                        "value": 0
                      },
                      {
                        "value": 0
                      },
                      {
                        "value": 0
                      },
                      {
                        "value": 0
                      },
                      {
                        "value": 0
                      },
                      {
                        "value": 0
                      },
                      {
                        "value": 0
                      },
                      {
                        "value": 0
                      },
                      {
                        "value": 0
                      },
                      {
                        "value": 0
                      },
                      {
                        "value": 0
                      },
                      {
                        "value": 0
                      },
                      {
                        "value": 0
                      },
                      {
                        "value": 0
                      },
                      {
                        "value": 0
                      },
                      {
                        "value": 0
                      },
                      {
                        "value": 0
                      },
                      {
                        "value": 0
                      },
                      {
                        "value": 0
                      },
                      {
                        "value": 0
                      },
                      {
                        "value": 0
                      },
                      {
                        "value": 0
                      },
                      {
                        "value": 0
                      },
                      {
                        "value": 0
                      },
                      {
                        "value": 0
                      },
                      {
                        "value": 0
                      },
                      {
                        "value": 0
                      },
                      {
                        "value": 0
                      },
                      {
                        "value": 0
                      },
                      {
                        "value": 0
                      },
                      {
                        "value": 0
                      },
                      {
                        "value": 0
                      },
                      {
                        "value": 0
                      },
                      {
                        "value": 0
                      },
                      {
                        "value": 0
                      },
                      {
                        "value": 0
                      }
                    ]
                  },
                  {
                    "featureid": "XC",
                    "timeline": [
                      {
                        "value": 0
                      },
                      {
                        "value": 1
                      },
                      {
                        "value": 2
                      },
                      {
                        "value": 3
                      },
                      {
                        "value": 4
                      },
                      {
                        "value": 5
                      },
                      {
                        "value": 6
                      },
                      {
                        "value": 7
                      },
                      {
                        "value": 8
                      },
                      {
                        "value": 9
                      },
                      {
                        "value": 10
                      },
                      {
                        "value": 11
                      },
                      {
                        "value": 12
                      },
                      {
                        "value": 13
                      },
                      {
                        "value": 14
                      },
                      {
                        "value": 15
                      },
                      {
                        "value": 16
                      },
                      {
                        "value": 17
                      },
                      {
                        "value": 18
                      },
                      {
                        "value": 19
                      },
                      {
                        "value": 20
                      },
                      {
                        "value": 21
                      },
                      {
                        "value": 22
                      },
                      {
                        "value": 23
                      },
                      {
                        "value": 24
                      },
                      {
                        "value": 25
                      },
                      {
                        "value": 26
                      },
                      {
                        "value": 27
                      },
                      {
                        "value": 28
                      },
                      {
                        "value": 29
                      },
                      {
                        "value": 30
                      },
                      {
                        "value": 31
                      },
                      {
                        "value": 32
                      },
                      {
                        "value": 33
                      },
                      {
                        "value": 34
                      },
                      {
                        "value": 35
                      },
                      {
                        "value": 36
                      },
                      {
                        "value": 37
                      },
                      {
                        "value": 38
                      },
                      {
                        "value": 39
                      },
                      {
                        "value": 40
                      },
                      {
                        "value": 41
                      },
                      {
                        "value": 42
                      },
                      {
                        "value": 43
                      },
                      {
                        "value": 44
                      },
                      {
                        "value": 45
                      },
                      {
                        "value": 46
                      },
                      {
                        "value": 47
                      },
                      {
                        "value": 48
                      },
                      {
                        "value": 49
                      },
                      {
                        "value": 50
                      },
                      {
                        "value": 51
                      },
                      {
                        "value": 52
                      },
                      {
                        "value": 53
                      },
                      {
                        "value": 54
                      },
                      {
                        "value": 55
                      },
                      {
                        "value": 56
                      },
                      {
                        "value": 57
                      },
                      {
                        "value": 58
                      },
                      {
                        "value": 59
                      },
                      {
                        "value": 60
                      },
                      {
                        "value": 61
                      },
                      {
                        "value": 62
                      },
                      {
                        "value": 63
                      },
                      {
                        "value": 64
                      },
                      {
                        "value": 65
                      },
                      {
                        "value": 66
                      },
                      {
                        "value": 67
                      },
                      {
                        "value": 68
                      },
                      {
                        "value": 69
                      },
                      {
                        "value": 70
                      },
                      {
                        "value": 71
                      },
                      {
                        "value": 72
                      },
                      {
                        "value": 73
                      },
                      {
                        "value": 74
                      },
                      {
                        "value": 75
                      },
                      {
                        "value": 76
                      },
                      {
                        "value": 77
                      },
                      {
                        "value": 78
                      },
                      {
                        "value": 79
                      },
                      {
                        "value": 80
                      },
                      {
                        "value": 81
                      },
                      {
                        "value": 82
                      },
                      {
                        "value": 83
                      },
                      {
                        "value": 84
                      },
                      {
                        "value": 85
                      },
                      {
                        "value": 86
                      },
                      {
                        "value": 87
                      },
                      {
                        "value": 88
                      },
                      {
                        "value": 89
                      },
                      {
                        "value": 90
                      },
                      {
                        "value": 91
                      },
                      {
                        "value": 92
                      },
                      {
                        "value": 93
                      },
                      {
                        "value": 94
                      },
                      {
                        "value": 95
                      },
                      {
                        "value": 96
                      },
                      {
                        "value": 97
                      },
                      {
                        "value": 98
                      },
                      {
                        "value": 99
                      },
                      {
                        "value": 100
                      },
                      {
                        "value": 101
                      },
                      {
                        "value": 102
                      },
                      {
                        "value": 103
                      },
                      {
                        "value": 104
                      },
                      {
                        "value": 105
                      },
                      {
                        "value": 106
                      },
                      {
                        "value": 107
                      },
                      {
                        "value": 108
                      },
                      {
                        "value": 109
                      },
                      {
                        "value": 110
                      },
                      {
                        "value": 111
                      },
                      {
                        "value": 112
                      },
                      {
                        "value": 113
                      },
                      {
                        "value": 114
                      },
                      {
                        "value": 115
                      },
                      {
                        "value": 116
                      },
                      {
                        "value": 117
                      },
                      {
                        "value": 118
                      },
                      {
                        "value": 119
                      },
                      {
                        "value": 120
                      },
                      {
                        "value": 121
                      },
                      {
                        "value": 122
                      },
                      {
                        "value": 123
                      },
                      {
                        "value": 124
                      },
                      {
                        "value": 125
                      },
                      {
                        "value": 126
                      },
                      {
                        "value": 127
                      },
                      {
                        "value": 128
                      },
                      {
                        "value": 129
                      },
                      {
                        "value": 130
                      },
                      {
                        "value": 131
                      },
                      {
                        "value": 132
                      },
                      {
                        "value": 133
                      },
                      {
                        "value": 134
                      },
                      {
                        "value": 135
                      },
                      {
                        "value": 136
                      },
                      {
                        "value": 137
                      },
                      {
                        "value": 138
                      },
                      {
                        "value": 139
                      },
                      {
                        "value": 140
                      },
                      {
                        "value": 141
                      },
                      {
                        "value": 142
                      },
                      {
                        "value": 143
                      },
                      {
                        "value": 144
                      },
                      {
                        "value": 145
                      },
                      {
                        "value": 146
                      },
                      {
                        "value": 147
                      },
                      {
                        "value": 148
                      },
                      {
                        "value": 149
                      },
                      {
                        "value": 150
                      },
                      {
                        "value": 151
                      },
                      {
                        "value": 152
                      },
                      {
                        "value": 153
                      },
                      {
                        "value": 154
                      },
                      {
                        "value": 155
                      },
                      {
                        "value": 156
                      },
                      {
                        "value": 157
                      },
                      {
                        "value": 158
                      },
                      {
                        "value": 159
                      },
                      {
                        "value": 160
                      },
                      {
                        "value": 161
                      },
                      {
                        "value": 162
                      },
                      {
                        "value": 163
                      },
                      {
                        "value": 164
                      },
                      {
                        "value": 165
                      },
                      {
                        "value": 166
                      },
                      {
                        "value": 167
                      },
                      {
                        "value": 168
                      },
                      {
                        "value": 169
                      },
                      {
                        "value": 170
                      },
                      {
                        "value": 171
                      },
                      {
                        "value": 172
                      },
                      {
                        "value": 173
                      },
                      {
                        "value": 174
                      },
                      {
                        "value": 175
                      },
                      {
                        "value": 176
                      },
                      {
                        "value": 177
                      },
                      {
                        "value": 178
                      },
                      {
                        "value": 179
                      },
                      {
                        "value": 180
                      },
                      {
                        "value": 181
                      },
                      {
                        "value": 182
                      },
                      {
                        "value": 183
                      },
                      {
                        "value": 184
                      },
                      {
                        "value": 185
                      },
                      {
                        "value": 186
                      },
                      {
                        "value": 187
                      },
                      {
                        "value": 188
                      },
                      {
                        "value": 189
                      },
                      {
                        "value": 190
                      },
                      {
                        "value": 191
                      },
                      {
                        "value": 192
                      },
                      {
                        "value": 193
                      },
                      {
                        "value": 194
                      },
                      {
                        "value": 195
                      },
                      {
                        "value": 196
                      },
                      {
                        "value": 197
                      },
                      {
                        "value": 198
                      },
                      {
                        "value": 199
                      },
                      {
                        "value": 200
                      },
                      {
                        "value": 201
                      },
                      {
                        "value": 202
                      },
                      {
                        "value": 203
                      },
                      {
                        "value": 204
                      },
                      {
                        "value": 205
                      },
                      {
                        "value": 206
                      },
                      {
                        "value": 207
                      },
                      {
                        "value": 208
                      },
                      {
                        "value": 209
                      },
                      {
                        "value": 210
                      },
                      {
                        "value": 211
                      },
                      {
                        "value": 212
                      },
                      {
                        "value": 213
                      },
                      {
                        "value": 214
                      },
                      {
                        "value": 215
                      },
                      {
                        "value": 216
                      },
                      {
                        "value": 217
                      },
                      {
                        "value": 218
                      },
                      {
                        "value": 219
                      },
                      {
                        "value": 220
                      },
                      {
                        "value": 221
                      },
                      {
                        "value": 222
                      },
                      {
                        "value": 223
                      },
                      {
                        "value": 224
                      },
                      {
                        "value": 225
                      },
                      {
                        "value": 226
                      },
                      {
                        "value": 227
                      },
                      {
                        "value": 228
                      },
                      {
                        "value": 229
                      },
                      {
                        "value": 230
                      },
                      {
                        "value": 231
                      },
                      {
                        "value": 232
                      },
                      {
                        "value": 233
                      },
                      {
                        "value": 234
                      },
                      {
                        "value": 235
                      },
                      {
                        "value": 236
                      },
                      {
                        "value": 237
                      },
                      {
                        "value": 238
                      },
                      {
                        "value": 239
                      },
                      {
                        "value": 240
                      },
                      {
                        "value": 241
                      },
                      {
                        "value": 242
                      },
                      {
                        "value": 243
                      },
                      {
                        "value": 244
                      },
                      {
                        "value": 245
                      },
                      {
                        "value": 246
                      },
                      {
                        "value": 247
                      },
                      {
                        "value": 248
                      },
                      {
                        "value": 249
                      },
                      {
                        "value": 250
                      },
                      {
                        "value": 251
                      },
                      {
                        "value": 252
                      },
                      {
                        "value": 253
                      },
                      {
                        "value": 254
                      },
                      {
                        "value": 255
                      },
                      {
                        "value": 256
                      },
                      {
                        "value": 257
                      },
                      {
                        "value": 258
                      },
                      {
                        "value": 259
                      },
                      {
                        "value": 260
                      },
                      {
                        "value": 261
                      },
                      {
                        "value": 262
                      },
                      {
                        "value": 263
                      },
                      {
                        "value": 264
                      },
                      {
                        "value": 265
                      },
                      {
                        "value": 266
                      },
                      {
                        "value": 267
                      },
                      {
                        "value": 268
                      },
                      {
                        "value": 269
                      },
                      {
                        "value": 270
                      },
                      {
                        "value": 271
                      },
                      {
                        "value": 272
                      },
                      {
                        "value": 273
                      },
                      {
                        "value": 274
                      },
                      {
                        "value": 275
                      },
                      {
                        "value": 276
                      },
                      {
                        "value": 277
                      },
                      {
                        "value": 278
                      },
                      {
                        "value": 279
                      },
                      {
                        "value": 280
                      },
                      {
                        "value": 281
                      },
                      {
                        "value": 282
                      },
                      {
                        "value": 283
                      },
                      {
                        "value": 284
                      },
                      {
                        "value": 285
                      },
                      {
                        "value": 286
                      },
                      {
                        "value": 287
                      },
                      {
                        "value": 288
                      },
                      {
                        "value": 289
                      },
                      {
                        "value": 290
                      },
                      {
                        "value": 291
                      },
                      {
                        "value": 292
                      },
                      {
                        "value": 293
                      },
                      {
                        "value": 294
                      },
                      {
                        "value": 295
                      },
                      {
                        "value": 296
                      },
                      {
                        "value": 297
                      },
                      {
                        "value": 298
                      },
                      {
                        "value": 299
                      }
                    ]
                  },
                  {
                    "featureid": "xReqS",
                    "timeline": [
                      {
                        "value": 0
                      },
                      {
                        "value": 0
                      },
                      {
                        "value": 0
                      },
                      {
                        "value": 0
                      },
                      {
                        "value": 0
                      },
                      {
                        "value": 0
                      },
                      {
                        "value": 0
                      },
                      {
                        "value": 0
                      },
                      {
                        "value": 0
                      },
                      {
                        "value": 0
                      },
                      {
                        "value": 0
                      },
                      {
                        "value": 0
                      },
                      {
                        "value": 0
                      },
                      {
                        "value": 0
                      },
                      {
                        "value": 0
                      },
                      {
                        "value": 0
                      },
                      {
                        "value": 0
                      },
                      {
                        "value": 0
                      },
                      {
                        "value": 0
                      },
                      {
                        "value": 0
                      },
                      {
                        "value": 0
                      },
                      {
                        "value": 0
                      },
                      {
                        "value": 0
                      },
                      {
                        "value": 0
                      },
                      {
                        "value": 0
                      },
                      {
                        "value": 0
                      },
                      {
                        "value": 0
                      },
                      {
                        "value": 0
                      },
                      {
                        "value": 0
                      },
                      {
                        "value": 0
                      },
                      {
                        "value": 0
                      },
                      {
                        "value": 0
                      },
                      {
                        "value": 0
                      },
                      {
                        "value": 0
                      },
                      {
                        "value": 0
                      },
                      {
                        "value": 0
                      },
                      {
                        "value": 0
                      },
                      {
                        "value": 0
                      },
                      {
                        "value": 0
                      },
                      {
                        "value": 0
                      },
                      {
                        "value": 0
                      },
                      {
                        "value": 0
                      },
                      {
                        "value": 0
                      },
                      {
                        "value": 0
                      },
                      {
                        "value": 0
                      },
                      {
                        "value": 0
                      },
                      {
                        "value": 0
                      },
                      {
                        "value": 0
                      },
                      {
                        "value": 0
                      },
                      {
                        "value": 0
                      },
                      {
                        "value": 0
                      },
                      {
                        "value": 0
                      },
                      {
                        "value": 0
                      },
                      {
                        "value": 0
                      },
                      {
                        "value": 0
                      },
                      {
                        "value": 0
                      },
                      {
                        "value": 0
                      },
                      {
                        "value": 0
                      },
                      {
                        "value": 0
                      },
                      {
                        "value": 0
                      },
                      {
                        "value": 0
                      },
                      {
                        "value": 0
                      },
                      {
                        "value": 0
                      },
                      {
                        "value": 0
                      },
                      {
                        "value": 0
                      },
                      {
                        "value": 0
                      },
                      {
                        "value": 0
                      },
                      {
                        "value": 0
                      },
                      {
                        "value": 0
                      },
                      {
                        "value": 0
                      },
                      {
                        "value": 0
                      },
                      {
                        "value": 0
                      },
                      {
                        "value": 0
                      },
                      {
                        "value": 0
                      },
                      {
                        "value": 0
                      },
                      {
                        "value": 0
                      },
                      {
                        "value": 0
                      },
                      {
                        "value": 0
                      },
                      {
                        "value": 0
                      },
                      {
                        "value": 0
                      },
                      {
                        "value": 0
                      },
                      {
                        "value": 0
                      },
                      {
                        "value": 0
                      },
                      {
                        "value": 0
                      },
                      {
                        "value": 0
                      },
                      {
                        "value": 0
                      },
                      {
                        "value": 0
                      },
                      {
                        "value": 0
                      },
                      {
                        "value": 0
                      },
                      {
                        "value": 0
                      },
                      {
                        "value": 0
                      },
                      {
                        "value": 0
                      },
                      {
                        "value": 0
                      },
                      {
                        "value": 0
                      },
                      {
                        "value": 0
                      },
                      {
                        "value": 0
                      },
                      {
                        "value": 0
                      },
                      {
                        "value": 0
                      },
                      {
                        "value": 0
                      },
                      {
                        "value": 0
                      },
                      {
                        "value": 0
                      },
                      {
                        "value": 0
                      },
                      {
                        "value": 0
                      },
                      {
                        "value": 0
                      },
                      {
                        "value": 0
                      },
                      {
                        "value": 0
                      },
                      {
                        "value": 0
                      },
                      {
                        "value": 0
                      },
                      {
                        "value": 0
                      },
                      {
                        "value": 0
                      },
                      {
                        "value": 0
                      },
                      {
                        "value": 0
                      },
                      {
                        "value": 0
                      },
                      {
                        "value": 0
                      },
                      {
                        "value": 0
                      },
                      {
                        "value": 0
                      },
                      {
                        "value": 0
                      },
                      {
                        "value": 0
                      },
                      {
                        "value": 0
                      },
                      {
                        "value": 0
                      },
                      {
                        "value": 0
                      },
                      {
                        "value": 0
                      },
                      {
                        "value": 0
                      },
                      {
                        "value": 0
                      },
                      {
                        "value": 0
                      },
                      {
                        "value": 0
                      },
                      {
                        "value": 0
                      },
                      {
                        "value": 0
                      },
                      {
                        "value": 0
                      },
                      {
                        "value": 0
                      },
                      {
                        "value": 0
                      },
                      {
                        "value": 0
                      },
                      {
                        "value": 0
                      },
                      {
                        "value": 0
                      },
                      {
                        "value": 0
                      },
                      {
                        "value": 0
                      },
                      {
                        "value": 0
                      },
                      {
                        "value": 0
                      },
                      {
                        "value": 0
                      },
                      {
                        "value": 0
                      },
                      {
                        "value": 0
                      },
                      {
                        "value": 0
                      },
                      {
                        "value": 0
                      },
                      {
                        "value": 0
                      },
                      {
                        "value": 0
                      },
                      {
                        "value": 0
                      },
                      {
                        "value": 0
                      },
                      {
                        "value": 0
                      },
                      {
                        "value": 0
                      },
                      {
                        "value": 0
                      },
                      {
                        "value": 0
                      },
                      {
                        "value": 0
                      },
                      {
                        "value": 0
                      },
                      {
                        "value": 0
                      },
                      {
                        "value": 0
                      },
                      {
                        "value": 0
                      },
                      {
                        "value": 0
                      },
                      {
                        "value": 0
                      },
                      {
                        "value": 0
                      },
                      {
                        "value": 0
                      },
                      {
                        "value": 0
                      },
                      {
                        "value": 0
                      },
                      {
                        "value": 0
                      },
                      {
                        "value": 0
                      },
                      {
                        "value": 0
                      },
                      {
                        "value": 0
                      },
                      {
                        "value": 0
                      },
                      {
                        "value": 0
                      },
                      {
                        "value": 0
                      },
                      {
                        "value": 0
                      },
                      {
                        "value": 0
                      },
                      {
                        "value": 0
                      },
                      {
                        "value": 0
                      },
                      {
                        "value": 0
                      },
                      {
                        "value": 0
                      },
                      {
                        "value": 0
                      },
                      {
                        "value": 0
                      },
                      {
                        "value": 0
                      },
                      {
                        "value": 0
                      },
                      {
                        "value": 0
                      },
                      {
                        "value": 0
                      },
                      {
                        "value": 0
                      },
                      {
                        "value": 0
                      },
                      {
                        "value": 0
                      },
                      {
                        "value": 0
                      },
                      {
                        "value": 0
                      },
                      {
                        "value": 0
                      },
                      {
                        "value": 0
                      },
                      {
                        "value": 0
                      },
                      {
                        "value": 0
                      },
                      {
                        "value": 0
                      },
                      {
                        "value": 0
                      },
                      {
                        "value": 0
                      },
                      {
                        "value": 0
                      },
                      {
                        "value": 0
                      },
                      {
                        "value": 0
                      },
                      {
                        "value": 0
                      },
                      {
                        "value": 0
                      },
                      {
                        "value": 0
                      },
                      {
                        "value": 0
                      },
                      {
                        "value": 0
                      },
                      {
                        "value": 0
                      },
                      {
                        "value": 0
                      },
                      {
                        "value": 0
                      },
                      {
                        "value": 0
                      },
                      {
                        "value": 0
                      },
                      {
                        "value": 0
                      },
                      {
                        "value": 0
                      },
                      {
                        "value": 0
                      },
                      {
                        "value": 0
                      },
                      {
                        "value": 0
                      },
                      {
                        "value": 0
                      },
                      {
                        "value": 0
                      },
                      {
                        "value": 0
                      },
                      {
                        "value": 0
                      },
                      {
                        "value": 0
                      },
                      {
                        "value": 0
                      },
                      {
                        "value": 0
                      },
                      {
                        "value": 0
                      },
                      {
                        "value": 0
                      },
                      {
                        "value": 0
                      },
                      {
                        "value": 0
                      },
                      {
                        "value": 0
                      },
                      {
                        "value": 0
                      },
                      {
                        "value": 0
                      },
                      {
                        "value": 0
                      },
                      {
                        "value": 0
                      },
                      {
                        "value": 0
                      },
                      {
                        "value": 0
                      },
                      {
                        "value": 0
                      },
                      {
                        "value": 0
                      },
                      {
                        "value": 0
                      },
                      {
                        "value": 0
                      },
                      {
                        "value": 0
                      },
                      {
                        "value": 0
                      },
                      {
                        "value": 0
                      },
                      {
                        "value": 0
                      },
                      {
                        "value": 0
                      },
                      {
                        "value": 0
                      },
                      {
                        "value": 0
                      },
                      {
                        "value": 0
                      },
                      {
                        "value": 0
                      },
                      {
                        "value": 0
                      },
                      {
                        "value": 0
                      },
                      {
                        "value": 0
                      },
                      {
                        "value": 0
                      },
                      {
                        "value": 0
                      },
                      {
                        "value": 0
                      },
                      {
                        "value": 0
                      },
                      {
                        "value": 0
                      },
                      {
                        "value": 0
                      },
                      {
                        "value": 0
                      },
                      {
                        "value": 0
                      },
                      {
                        "value": 0
                      },
                      {
                        "value": 0
                      },
                      {
                        "value": 0
                      },
                      {
                        "value": 0
                      },
                      {
                        "value": 0
                      },
                      {
                        "value": 0
                      },
                      {
                        "value": 0
                      },
                      {
                        "value": 0
                      },
                      {
                        "value": 0
                      },
                      {
                        "value": 0
                      },
                      {
                        "value": 0
                      },
                      {
                        "value": 0
                      },
                      {
                        "value": 0
                      },
                      {
                        "value": 0
                      },
                      {
                        "value": 0
                      },
                      {
                        "value": 0
                      },
                      {
                        "value": 0
                      },
                      {
                        "value": 0
                      },
                      {
                        "value": 0
                      },
                      {
                        "value": 0
                      },
                      {
                        "value": 0
                      },
                      {
                        "value": 0
                      },
                      {
                        "value": 0
                      },
                      {
                        "value": 0
                      },
                      {
                        "value": 0
                      },
                      {
                        "value": 0
                      },
                      {
                        "value": 0
                      },
                      {
                        "value": 0
                      },
                      {
                        "value": 0
                      },
                      {
                        "value": 0
                      },
                      {
                        "value": 0
                      },
                      {
                        "value": 0
                      },
                      {
                        "value": 0
                      },
                      {
                        "value": 0
                      },
                      {
                        "value": 0
                      },
                      {
                        "value": 0
                      },
                      {
                        "value": 0
                      },
                      {
                        "value": 0
                      },
                      {
                        "value": 0
                      },
                      {
                        "value": 0
                      },
                      {
                        "value": 0
                      },
                      {
                        "value": 0
                      },
                      {
                        "value": 0
                      },
                      {
                        "value": 0
                      },
                      {
                        "value": 0
                      },
                      {
                        "value": 0
                      },
                      {
                        "value": 0
                      }
                    ]
                  },
                  {
                    "featureid": "xRpyR",
                    "timeline": [
                      {
                        "value": 0
                      },
                      {
                        "value": 0
                      },
                      {
                        "value": 0
                      },
                      {
                        "value": 0
                      },
                      {
                        "value": 0
                      },
                      {
                        "value": 0
                      },
                      {
                        "value": 0
                      },
                      {
                        "value": 0
                      },
                      {
                        "value": 0
                      },
                      {
                        "value": 0
                      },
                      {
                        "value": 0
                      },
                      {
                        "value": 0
                      },
                      {
                        "value": 0
                      },
                      {
                        "value": 0
                      },
                      {
                        "value": 0
                      },
                      {
                        "value": 0
                      },
                      {
                        "value": 0
                      },
                      {
                        "value": 0
                      },
                      {
                        "value": 0
                      },
                      {
                        "value": 0
                      },
                      {
                        "value": 0
                      },
                      {
                        "value": 0
                      },
                      {
                        "value": 0
                      },
                      {
                        "value": 0
                      },
                      {
                        "value": 0
                      },
                      {
                        "value": 0
                      },
                      {
                        "value": 0
                      },
                      {
                        "value": 0
                      },
                      {
                        "value": 0
                      },
                      {
                        "value": 0
                      },
                      {
                        "value": 0
                      },
                      {
                        "value": 0
                      },
                      {
                        "value": 0
                      },
                      {
                        "value": 0
                      },
                      {
                        "value": 0
                      },
                      {
                        "value": 0
                      },
                      {
                        "value": 0
                      },
                      {
                        "value": 0
                      },
                      {
                        "value": 0
                      },
                      {
                        "value": 0
                      },
                      {
                        "value": 0
                      },
                      {
                        "value": 0
                      },
                      {
                        "value": 0
                      },
                      {
                        "value": 0
                      },
                      {
                        "value": 0
                      },
                      {
                        "value": 0
                      },
                      {
                        "value": 0
                      },
                      {
                        "value": 0
                      },
                      {
                        "value": 0
                      },
                      {
                        "value": 0
                      },
                      {
                        "value": 0
                      },
                      {
                        "value": 0
                      },
                      {
                        "value": 0
                      },
                      {
                        "value": 0
                      },
                      {
                        "value": 0
                      },
                      {
                        "value": 0
                      },
                      {
                        "value": 0
                      },
                      {
                        "value": 0
                      },
                      {
                        "value": 0
                      },
                      {
                        "value": 0
                      },
                      {
                        "value": 0
                      },
                      {
                        "value": 0
                      },
                      {
                        "value": 0
                      },
                      {
                        "value": 0
                      },
                      {
                        "value": 0
                      },
                      {
                        "value": 0
                      },
                      {
                        "value": 0
                      },
                      {
                        "value": 0
                      },
                      {
                        "value": 0
                      },
                      {
                        "value": 0
                      },
                      {
                        "value": 0
                      },
                      {
                        "value": 0
                      },
                      {
                        "value": 0
                      },
                      {
                        "value": 0
                      },
                      {
                        "value": 0
                      },
                      {
                        "value": 0
                      },
                      {
                        "value": 0
                      },
                      {
                        "value": 0
                      },
                      {
                        "value": 0
                      },
                      {
                        "value": 0
                      },
                      {
                        "value": 0
                      },
                      {
                        "value": 0
                      },
                      {
                        "value": 0
                      },
                      {
                        "value": 0
                      },
                      {
                        "value": 0
                      },
                      {
                        "value": 0
                      },
                      {
                        "value": 0
                      },
                      {
                        "value": 0
                      },
                      {
                        "value": 0
                      },
                      {
                        "value": 0
                      },
                      {
                        "value": 0
                      },
                      {
                        "value": 0
                      },
                      {
                        "value": 0
                      },
                      {
                        "value": 0
                      },
                      {
                        "value": 0
                      },
                      {
                        "value": 0
                      },
                      {
                        "value": 0
                      },
                      {
                        "value": 0
                      },
                      {
                        "value": 0
                      },
                      {
                        "value": 0
                      },
                      {
                        "value": 0
                      },
                      {
                        "value": 0
                      },
                      {
                        "value": 0
                      },
                      {
                        "value": 0
                      },
                      {
                        "value": 0
                      },
                      {
                        "value": 0
                      },
                      {
                        "value": 0
                      },
                      {
                        "value": 0
                      },
                      {
                        "value": 0
                      },
                      {
                        "value": 0
                      },
                      {
                        "value": 0
                      },
                      {
                        "value": 0
                      },
                      {
                        "value": 0
                      },
                      {
                        "value": 0
                      },
                      {
                        "value": 0
                      },
                      {
                        "value": 0
                      },
                      {
                        "value": 0
                      },
                      {
                        "value": 0
                      },
                      {
                        "value": 0
                      },
                      {
                        "value": 0
                      },
                      {
                        "value": 0
                      },
                      {
                        "value": 0
                      },
                      {
                        "value": 0
                      },
                      {
                        "value": 0
                      },
                      {
                        "value": 0
                      },
                      {
                        "value": 0
                      },
                      {
                        "value": 0
                      },
                      {
                        "value": 0
                      },
                      {
                        "value": 0
                      },
                      {
                        "value": 0
                      },
                      {
                        "value": 0
                      },
                      {
                        "value": 0
                      },
                      {
                        "value": 0
                      },
                      {
                        "value": 0
                      },
                      {
                        "value": 0
                      },
                      {
                        "value": 0
                      },
                      {
                        "value": 0
                      },
                      {
                        "value": 0
                      },
                      {
                        "value": 0
                      },
                      {
                        "value": 0
                      },
                      {
                        "value": 0
                      },
                      {
                        "value": 0
                      },
                      {
                        "value": 0
                      },
                      {
                        "value": 0
                      },
                      {
                        "value": 0
                      },
                      {
                        "value": 0
                      },
                      {
                        "value": 0
                      },
                      {
                        "value": 0
                      },
                      {
                        "value": 0
                      },
                      {
                        "value": 0
                      },
                      {
                        "value": 0
                      },
                      {
                        "value": 0
                      },
                      {
                        "value": 0
                      },
                      {
                        "value": 0
                      },
                      {
                        "value": 0
                      },
                      {
                        "value": 0
                      },
                      {
                        "value": 0
                      },
                      {
                        "value": 0
                      },
                      {
                        "value": 0
                      },
                      {
                        "value": 0
                      },
                      {
                        "value": 0
                      },
                      {
                        "value": 0
                      },
                      {
                        "value": 0
                      },
                      {
                        "value": 0
                      },
                      {
                        "value": 0
                      },
                      {
                        "value": 0
                      },
                      {
                        "value": 0
                      },
                      {
                        "value": 0
                      },
                      {
                        "value": 0
                      },
                      {
                        "value": 0
                      },
                      {
                        "value": 0
                      },
                      {
                        "value": 0
                      },
                      {
                        "value": 0
                      },
                      {
                        "value": 0
                      },
                      {
                        "value": 0
                      },
                      {
                        "value": 0
                      },
                      {
                        "value": 0
                      },
                      {
                        "value": 0
                      },
                      {
                        "value": 0
                      },
                      {
                        "value": 0
                      },
                      {
                        "value": 0
                      },
                      {
                        "value": 0
                      },
                      {
                        "value": 0
                      },
                      {
                        "value": 0
                      },
                      {
                        "value": 0
                      },
                      {
                        "value": 0
                      },
                      {
                        "value": 0
                      },
                      {
                        "value": 0
                      },
                      {
                        "value": 0
                      },
                      {
                        "value": 0
                      },
                      {
                        "value": 0
                      },
                      {
                        "value": 0
                      },
                      {
                        "value": 0
                      },
                      {
                        "value": 0
                      },
                      {
                        "value": 0
                      },
                      {
                        "value": 0
                      },
                      {
                        "value": 0
                      },
                      {
                        "value": 0
                      },
                      {
                        "value": 0
                      },
                      {
                        "value": 0
                      },
                      {
                        "value": 0
                      },
                      {
                        "value": 0
                      },
                      {
                        "value": 0
                      },
                      {
                        "value": 0
                      },
                      {
                        "value": 0
                      },
                      {
                        "value": 0
                      },
                      {
                        "value": 0
                      },
                      {
                        "value": 0
                      },
                      {
                        "value": 0
                      },
                      {
                        "value": 0
                      },
                      {
                        "value": 0
                      },
                      {
                        "value": 0
                      },
                      {
                        "value": 0
                      },
                      {
                        "value": 0
                      },
                      {
                        "value": 0
                      },
                      {
                        "value": 0
                      },
                      {
                        "value": 0
                      },
                      {
                        "value": 0
                      },
                      {
                        "value": 0
                      },
                      {
                        "value": 0
                      },
                      {
                        "value": 0
                      },
                      {
[truncated: 76,119,723 more chars]
