# Supplementary material for: Data analysis and modeling pipelines for controlled networked social science experiments
Source: PLoS One. 2020 Nov 24;15(11):e0242453. doi: 10.1371/journal.pone.0242453 (PMC7685486; doi:10.1371/journal.pone.0242453)
Supplement: S1 File — (ZIP) [file pone.0242453.s001.zip › S1_Software_Table_5/property-inference-pipeline/json-schema/inputTransformation/schemas/h1.json]

{
    "$schema": "http://json-schema.org/draft-04/schema#",
    "title": "CDF for Action",
    "description": "CDF for action in experiment",
    "type": "array",
    "items" : {
    "type": "object",
    "properties": {
    "features" : {
    "type": "array",
    "items" : {
    "type": "object",
    "properties": {
    	"n": {
        "description": "Number of players",
        "type": "integer"
        },
        "d": {
        "description": "NUmber of connections between players",
        "type": "integer"
        },
        "windowsize": {
        "description": "Size of discrete window in seconds",
        "type": "integer"
        },
        "numseconds": {
        "description": "Seconds of the game",
        "type": "integer"
        },
        "phases" : {
    	"type": "array",
    	"items" : {
    	"type": "object",
    	"properties": {
    		"phaseid": {
            	"description": "The unique identifier for a phaseid",
            	"type": "string"
        	},
        	"players" : {
          			"type" : "array",
           			"items" : {
               		"type" : "object",
               			"properties" : {
        					"playerid": {
            				"description": "player id",
            				"type": "string"
        					},
        			"features" : {
          			"type" : "array",
           			"items" : {
               		"type" : "object",
               			"properties" : {
        					"featureid": {
            				"description": "feature id",
            				"type": "string"
        					},
        					"timeline" : {
          			"type" : "array",
           			"items" : {
               		"type" : "object",
               			"properties" : {
        					"value": {
            				"description": "value",
            				"type": "integer"
        					}
       			}
       		  }
     		}
       			}
       		  }
     		}
       			}
       		  }
     		}  
    	}
      }
    }
   },
    	"required": ["n","d"]
   }
   }
   }
   }
}
