# Supplementary material for: Data analysis and modeling pipelines for controlled networked social science experiments
Source: PLoS One. 2020 Nov 24;15(11):e0242453. doi: 10.1371/journal.pone.0242453 (PMC7685486; doi:10.1371/journal.pone.0242453)
Supplement: S1 File — (ZIP) [file pone.0242453.s001.zip › S1_Software_Table_5/jsonInputPipeline/input/property-inference-pipeline.json]

{
        "functions": 
        [
      		{
       			"function": "h1",
       			"foldermodel": "n15d6"
       		}
    	]
}
