# Supplementary material for: Data analysis and modeling pipelines for controlled networked social science experiments
Source: PLoS One. 2020 Nov 24;15(11):e0242453. doi: 10.1371/journal.pone.0242453 (PMC7685486; doi:10.1371/journal.pone.0242453)
Supplement: S1 File — (ZIP) [file pone.0242453.s001.zip › S1_Software_Table_5/jsonInputPipeline/schemas/property-inference-pipeline.json]

{
    "$schema": "http://json-schema.org/draft-04/schema#",
    "id": "ngs2-data-analytics-1-1#",
    "type": "object",
    "definitions": {
        "VolumeServiceFileReference": {
            "id": "VolumeServiceFileReference#",
            "description": "Reference to a VolumeService File",
            "definitions": {
                "VolumeServiceFileURL": {
                    "description": "URL pointing at Volume Service File",
                    "type": "string",
                    "format": "uri"
                },
                "VolumeServiceFileID": {
                    "description": "UUID of a vs file.  When an ID is used instead of a URL, services will assume their default configured VS as the container for this item",
                    "type": "string",
                    "format": "uuid"
                }
            },
            "oneOf": [
                {
                    "type": "string"
                },
                {
                    "type": "string"
                }
            ]
        }
    },
    "properties": {
        "functions": {
            "type": "array",
            "description": "Functions to be run for this pipeline",
            "minItems": 1,
            "items": {
                "type": "object",
                "properties": {
                    "function": {
                        "description": "Pipeline functions to execute",
                        "type": "string",
                        "enum": [
                            "h1",
                            "h2",
                            "h3",
                            "h4",
                            "h5",
                            "h6",
                            "h7"
                        ]
                    },
                    "foldermodel": {
                        "type": "string",
                        "description": "folder name for time series data"
                    },
                    "groups": {
            		"type": "array",
            		"description": "Groups to be included for this pipeline",
            		"minItems": 1,
            		"items": {
                		"type": "object",
                		"properties": {
                    		"n": {
                        		"description": "Required for h1, number of players",
                        		"type": "string"
                    		},
                    		"d": {
                        		"type": "string",
                        		"description": "Required for h1, number of connections"
                    		}
                		},
               			"required": [
                    	"n","d"
                		]
            			}
        			}
                },
                "required": [
                    "function"
                ]
            }
        }
    }
}
