# Supplementary material for: Data analysis and modeling pipelines for controlled networked social science experiments
Source: PLoS One. 2020 Nov 24;15(11):e0242453. doi: 10.1371/journal.pone.0242453 (PMC7685486; doi:10.1371/journal.pone.0242453)
Supplement: S1 File — (ZIP) [file pone.0242453.s001.zip › S2_dataset_fig_15.csv]

experiment	requestBin
1	30
1	30
1	30
1	30
1	30
1	30
1	60
1	90
1	90
1	90
1	90
1	90
1	90
1	90
1	120
1	120
1	150
1	150
1	180
1	180
1	180
1	180
1	180
1	210
1	210
1	240
1	240
1	270
1	270
1	270
1	300
2	30
2	30
2	30
2	60
2	60
2	60
2	60
2	90
2	90
2	90
2	90
2	120
2	120
2	150
2	150
2	180
2	180
2	180
2	180
2	180
2	180
2	210
2	210
2	210
2	240
2	240
2	240
2	240
2	270
2	270
2	300
3	30
3	30
3	30
3	30
3	30
3	60
3	60
3	60
3	60
3	60
3	90
3	90
3	90
3	90
3	90
3	90
3	90
3	90
3	120
3	120
3	120
3	120
3	150
3	150
3	150
3	150
3	150
3	180
3	180
3	180
3	180
3	180
3	180
3	180
3	180
3	210
3	210
3	210
3	210
3	210
3	210
3	240
3	270
3	270
3	270
3	270
3	270
3	270
