# Supplementary material for: Data analysis and modeling pipelines for controlled networked social science experiments
Source: PLoS One. 2020 Nov 24;15(11):e0242453. doi: 10.1371/journal.pone.0242453 (PMC7685486; doi:10.1371/journal.pone.0242453)
Supplement: S1 File — (ZIP) [file pone.0242453.s001.zip › S4_dataset_fig_17.csv]

0	0	0	0	0
-3.924024414	0.260387723	-0.031159465	0.006084366	-0.01721543
-2.907102389	-0.089543838	-0.040558373	-0.011097978	-0.012583282
-4.057094577	0.081245658	0.179628173	0.02719132	-0.01820101
0	0	0	0	0
-2.887288384	1.216378014	0.211491154	-0.106644252	0
#NAME?	0	0	0	0
-6.541094159	-6.322182484	0.079885716	-1.657989701	-0.118467915
0	0	0	0	0
-5.504833076	0.257036218	0.209685019	-0.052258186	0
-4.110906623	-67.10755252	0.042548549	-0.255825255	0
#NAME?	0	0	0	0
0	0	0	0	0
-5.270711827	0.228451716	0.197315503	-0.068055263	0
-1.379786769	0.718744305	-3.3516879	0.773169944	0
-3.464525709	-0.435477078	-0.01157807	0.076979096	0
