# Supplementary material for: Data analysis and modeling pipelines for controlled networked social science experiments
Source: PLoS One. 2020 Nov 24;15(11):e0242453. doi: 10.1371/journal.pone.0242453 (PMC7685486; doi:10.1371/journal.pone.0242453)
Supplement: S1 File — (ZIP) [file pone.0242453.s001.zip › S5_dataset_fig_18.csv]

count	data
9	1
12	1
15	1
10	1
10	1
0	1
6	1
15	1
36	1
25	1
35	1
23	1
13	1
16	1
14	1
18	1
9	1
15	1
18	1
26	1
16	1
12	1
10	1
14	1
10	1
9	1
12	1
18	1
9	1
30	1
18	1
10	1
17	1
12	1
24	1
8	1
14	1
21	1
25	1
13	1
41	1
12	1
12	1
29	1
11	1
5	1
16	1
7	1
12	1
17	1
10	1
20	1
24	1
9	1
11	1
20	1
17	1
9	1
22	1
24	1
11	1
28	1
11	1
7	1
13	1
12	1
14	1
15	1
18	1
13	1
3	1
18	1
32	1
1	1
21	1
22	1
22	1
12	1
13	1
28	1
14	1
14	1
19	1
20	1
19	1
17	1
7	1
11	1
21	1
24	1
19	1
17	1
8	1
13	1
17	1
13	1
20	1
24	1
10	1
23	1
25	1
3	1
19	1
17	1
16	1
19	1
13	1
20	1
11	1
16	1
11	1
17	1
4	1
20	1
24	1
32	1
25	1
5	1
25	1
16	1
19	1
10	1
9	1
9	1
9	1
17	1
5	1
18	1
4	1
13	1
16	1
18	1
29	1
18	1
9	1
9	1
25	1
13	1
21	1
7	1
14	1
21	1
19	1
3	1
6	1
13	1
28	1
13	1
26	1
13	1
10	1
23	1
6	1
23	1
13	1
26	1
12	1
8	1
14	1
19	1
33	1
9	1
12	1
14	1
13	1
9	1
8	1
15	1
8	1
14	1
16	1
9	1
21	1
14	1
9	1
10	1
12	1
13	1
17	1
14	1
12	1
8	1
5	1
28	1
15	1
16	1
13	1
19	1
10	1
12	1
5	1
20	1
11	1
18	1
17	1
15	1
28	1
21	1
37	1
29	1
20	1
8	1
14	1
23	1
21	1
5	1
17	1
22	1
11	1
12	1
13	1
19	1
18	1
10	1
14	1
11	1
10	1
7	1
11	1
24	1
14	1
16	1
16	1
12	1
21	1
10	1
15	1
13	1
17	1
13	1
8	1
12	1
10	1
6	1
10	1
28	1
14	1
23	1
25	1
32	1
16	1
9	1
15	1
22	1
24	1
10	1
24	1
18	1
11	1
6	1
25	1
20	1
31	1
9	1
9	1
1	1
13	1
7	1
11	1
10	1
11	1
13	1
15	1
15	1
20	1
9	1
6	1
10	1
10	1
13	1
23	1
15	1
23	1
9	1
13	1
23	1
18	1
15	1
14	1
11	1
19	1
11	1
14	1
16	1
13	1
6	1
5	1
16	1
14	1
13	1
18	1
17	1
22	1
20	1
12	1
12	1
5	1
14	1
21	1
10	1
14	1
17	1
10	1
18	1
14	1
19	1
5	1
9	1
26	1
12	1
11	1
16	1
4	1
6	1
23	1
19	1
5	1
5	1
15	1
11	1
14	1
18	1
15	1
20	1
31	1
8	1
12	1
18	1
20	1
21	1
18	1
13	1
7	1
20	1
22	1
12	1
14	1
15	1
40	1
5	1
23	1
14	1
14	1
22	1
14	1
14	1
15	1
7	1
13	1
19	1
29	1
17	1
18	1
28	1
2	1
12	1
23	1
16	1
15	1
13	1
7	1
23	1
25	1
23	1
23	1
14	1
24	1
13	1
12	1
5	1
24	1
13	1
23	1
7	1
27	1
14	1
15	1
21	1
13	1
14	1
12	1
16	1
34	1
24	1
16	1
13	1
7	1
36	1
43	1
13	1
8	1
24	1
23	1
14	1
15	1
19	1
11	1
19	1
11	1
18	1
15	1
14	1
10	1
27	1
10	1
15	1
8	1
26	1
18	1
13	1
19	1
15	1
12	1
16	1
6	1
10	1
11	1
26	1
11	1
15	1
19	1
12	1
31	1
18	1
15	1
9	1
11	1
15	1
21	1
12	1
29	1
15	1
30	1
2	1
3	1
19	1
8	1
14	1
12	1
24	1
7	1
7	1
18	1
26	1
18	1
23	1
12	1
30	1
10	1
28	1
24	1
15	1
17	1
21	1
18	1
16	1
25	1
19	1
7	1
20	1
11	1
5	1
5	1
12	1
19	1
20	1
17	1
8	1
7	1
10	1
10	1
2	1
9	1
4	1
14	1
13	1
13	1
2	1
9	1
18	1
14	1
2	1
16	1
15	1
17	1
9	1
14	1
3	1
16	1
16	1
7	1
23	1
5	1
19	1
10	1
10	1
12	1
9	1
17	1
16	1
24	1
20	1
14	1
14	1
18	1
4	1
17	1
11	1
21	1
17	1
9	1
18	1
24	1
6	1
12	1
15	1
24	1
12	1
10	1
7	1
9	1
19	1
10	1
6	1
11	1
10	1
22	1
13	1
15	1
21	1
14	1
31	1
16	1
16	1
23	1
12	1
11	1
19	1
15	1
17	1
16	1
0	1
15	1
14	1
17	1
9	1
22	1
10	1
12	1
24	1
9	1
12	1
40	1
14	1
9	1
18	1
10	1
6	1
14	1
17	1
16	1
10	1
21	1
16	1
24	1
16	1
10	1
15	1
19	1
17	1
13	1
17	1
13	1
17	1
12	1
18	1
21	1
19	1
15	1
17	1
12	1
10	1
25	1
28	1
12	1
14	1
5	1
9	1
6	1
14	1
5	1
16	1
13	1
13	1
18	1
5	1
22	1
16	1
6	1
16	1
15	1
11	1
11	1
10	1
6	1
17	1
18	1
11	1
18	1
12	1
12	1
18	1
12	1
15	1
12	1
21	1
26	1
5	1
8	1
11	1
25	1
14	1
11	1
22	1
13	1
21	1
16	1
6	1
16	1
16	1
10	1
39	1
15	1
15	1
9	1
5	1
11	1
13	1
12	1
17	1
4	1
13	1
11	1
11	1
16	1
20	1
12	1
20	1
35	1
10	1
8	1
7	1
24	1
7	1
9	1
15	1
8	1
11	1
9	1
9	1
8	1
14	1
21	1
22	1
18	1
8	1
32	1
8	1
17	1
7	1
28	1
12	1
9	1
8	1
19	1
14	1
10	1
5	1
14	1
12	1
16	1
33	1
24	1
10	1
17	1
7	1
16	1
18	1
19	1
14	1
10	1
14	1
9	1
20	1
20	1
19	1
15	1
13	1
7	1
10	1
13	1
7	1
18	1
21	1
8	1
20	1
13	1
12	1
10	1
14	1
26	1
11	1
10	1
20	1
10	1
15	1
6	1
28	1
11	1
23	1
5	1
19	1
18	1
22	1
15	1
14	1
14	1
16	1
5	1
16	1
34	1
20	1
11	1
34	1
11	1
11	1
16	1
25	1
17	1
9	1
31	1
15	1
9	1
11	1
26	1
11	1
13	1
15	1
18	1
19	1
29	1
9	1
14	1
15	1
11	1
11	1
11	1
8	1
10	1
12	1
25	1
13	1
8	1
12	1
10	1
9	1
1	1
23	1
30	1
12	1
5	1
23	1
16	1
19	1
25	1
11	1
12	1
13	1
9	1
9	1
16	1
22	1
7	1
19	1
8	1
26	1
15	1
17	1
22	1
19	1
17	1
21	1
11	1
13	1
28	1
13	1
23	1
18	1
6	1
5	1
15	1
36	1
9	1
14	1
17	1
11	1
8	1
14	1
7	1
23	1
12	1
21	1
18	1
20	1
8	1
0	1
20	1
23	1
32	1
9	1
10	1
7	1
26	1
9	1
18	1
23	1
32	1
8	1
20	1
16	1
20	1
12	1
7	1
18	1
20	1
13	1
30	1
26	1
11	1
17	1
13	1
13	1
16	1
16	1
27	1
9	1
15	1
17	1
14	1
26	1
16	1
16	1
25	1
17	1
16	1
10	1
25	1
10	1
12	1
5	1
8	1
8	1
15	1
20	1
11	1
18	1
12	1
12	1
28	1
10	1
26	1
18	1
14	1
9	1
17	1
20	1
29	1
15	1
7	1
4	1
11	1
16	1
12	1
7	1
1	1
11	1
12	1
21	1
14	1
19	1
31	1
10	1
23	1
13	1
13	1
13	1
19	1
24	1
21	1
19	1
16	1
14	1
20	1
21	1
14	1
16	1
21	1
17	1
27	1
15	1
22	1
17	1
19	1
11	1
15	1
19	1
13	1
14	1
17	1
16	1
13	1
13	1
19	1
14	1
13	1
26	1
12	1
14	1
5	1
15	1
5	1
10	1
11	1
12	1
27	1
6	1
11	1
9	1
11	1
12	1
11	1
10	1
17	1
20	1
5	1
10	1
0	1
8	1
5	1
21	1
11	1
8	1
19	1
24	1
15	1
12	1
19	1
15	1
14	1
13	1
16	1
11	1
12	1
21	1
1	1
16	1
17	1
1	1
13	1
13	1
3	1
14	1
0	1
28	1
3	1
19	1
12	1
10	1
15	1
16	1
14	1
11	1
18	1
16	1
27	1
17	1
11	1
22	1
15	1
8	1
21	1
9	1
13	1
12	1
18	1
12	1
5	1
11	1
20	1
8	1
5	1
11	1
31	1
18	1
13	1
14	1
14	1
21	1
25	1
3	1
6	1
7	1
16	1
15	1
8	1
15	1
18	1
22	1
5	1
19	1
15	1
14	1
11	1
4	1
11	1
23	1
10	1
25	1
6	1
13	1
9	1
24	1
13	1
13	1
24	1
0	1
23	1
12	1
8	1
12	1
16	1
26	1
11	1
8	1
11	1
23	1
14	1
15	1
12	1
6	1
18	1
8	1
9	1
13	1
16	1
5	1
17	1
9	1
0	1
17	1
21	1
15	1
9	1
23	1
10	1
15	1
14	1
12	1
6	1
8	1
13	1
24	1
16	1
5	1
15	1
7	1
16	1
21	1
36	1
10	1
10	1
30	1
15	1
15	1
14	1
8	1
12	1
5	1
5	1
9	1
18	1
19	1
15	1
26	1
10	1
23	1
15	1
13	1
13	1
18	1
6	1
14	1
7	1
19	1
12	1
13	1
11	1
4	1
14	1
10	1
12	1
18	1
21	1
12	1
20	1
17	1
25	1
15	1
17	1
23	1
22	1
10	1
20	1
12	1
24	1
8	1
25	1
4	1
17	1
23	1
10	1
21	1
6	1
14	1
13	1
15	1
18	1
11	1
14	1
26	1
5	1
14	1
28	1
16	1
8	1
10	1
9	1
17	1
15	1
7	1
18	1
19	1
25	1
24	1
15	1
35	1
15	1
18	1
12	1
18	1
8	1
13	1
23	1
34	1
14	1
9	1
13	1
12	1
11	1
6	1
7	1
6	1
19	1
14	1
22	1
13	1
12	1
18	1
9	1
19	1
20	1
13	1
16	1
11	1
15	1
7	1
6	1
19	1
0	1
15	1
9	1
9	1
10	1
9	1
12	1
38	1
4	1
8	1
6	1
15	1
16	1
14	1
10	1
21	1
28	1
16	1
33	1
19	1
12	1
9	1
8	1
5	1
3	1
21	1
14	1
12	1
16	1
13	1
19	1
28	1
17	1
9	1
11	1
20	1
51	1
18	1
11	1
13	1
20	1
15	1
15	1
12	1
10	1
15	1
14	1
5	1
15	1
9	1
3	1
14	1
7	1
3	1
10	1
10	1
5	1
0	1
15	1
17	1
19	1
4	1
5	1
15	1
20	1
10	1
7	1
17	1
16	1
24	1
24	1
12	1
3	1
18	1
12	1
29	1
17	1
16	1
15	1
23	1
15	1
18	1
12	1
25	1
14	1
19	1
4	1
9	1
16	1
13	1
25	1
19	1
7	1
15	1
12	1
12	1
13	1
0	1
10	1
10	1
17	1
11	1
14	1
21	1
14	1
18	1
21	1
22	1
8	1
20	1
20	1
23	1
16	1
24	1
19	1
12	1
12	1
23	1
15	1
12	1
13	1
4	1
34	1
18	1
21	1
13	1
10	1
13	1
13	1
11	1
25	1
14	1
13	1
15	1
26	1
13	1
13	1
46	1
5	1
23	1
6	1
11	1
4	1
12	1
22	1
28	1
15	1
12	1
18	1
19	1
20	1
8	1
6	1
11	1
26	1
20	1
5	1
14	1
22	1
24	1
17	1
19	1
28	1
16	1
3	1
16	1
16	1
15	1
17	1
14	1
8	1
19	1
22	1
4	1
19	1
6	1
23	1
14	1
11	1
16	1
11	1
16	1
21	1
17	1
19	1
12	1
13	1
13	1
20	1
22	1
25	1
12	1
17	1
23	1
20	1
25	1
18	1
19	1
4	1
14	1
15	1
5	1
19	1
22	1
21	1
26	1
28	1
8	1
2	1
12	1
15	1
10	1
13	1
2	1
15	1
40	1
25	1
10	1
17	1
4	1
15	1
16	1
29	1
11	1
15	1
12	1
14	1
23	1
8	1
29	1
20	1
19	1
15	1
19	1
10	1
13	1
10	1
10	1
0	1
11	1
19	1
21	1
21	1
17	1
12	1
27	1
19	1
19	1
14	1
14	1
15	1
10	1
18	1
15	1
6	1
13	1
10	1
13	1
15	1
8	1
15	1
20	1
16	1
25	1
14	1
14	1
11	1
23	1
23	1
12	1
13	1
26	1
20	1
20	1
11	1
26	1
15	1
20	1
14	1
15	1
14	1
9	1
17	1
14	1
8	1
18	1
13	1
7	1
9	1
25	1
34	1
10	1
3	1
8	1
18	1
19	1
16	1
8	1
15	1
16	1
15	1
17	1
12	1
15	1
28	1
6	1
20	1
17	1
27	1
17	1
4	1
33	1
19	6
3	6
28	6
14	6
9	6
4	6
16	6
13	6
24	6
15	6
1	6
11	6
14	6
2	6
27	6
17	6
15	6
13	6
39	6
19	6
47	6
