# Supplementary material for: Data analysis and modeling pipelines for controlled networked social science experiments
Source: PLoS One. 2020 Nov 24;15(11):e0242453. doi: 10.1371/journal.pone.0242453 (PMC7685486; doi:10.1371/journal.pone.0242453)
Supplement: S1 File — (ZIP) [file pone.0242453.s001.zip › S6_dataset_fig_18.csv]

Model	Parameter	type	DKL
n15k6	Unique Letters	ABM1 Model	0.569489906
n15k6	Words formed	ABM1 Model	1.081415819
n15k6	Requests Sent	ABM1 Model	1.142735861
n15k6	Replies Received	ABM1 Model	6.967841497
n15k6	Requests Received	ABM1 Model	6.556366594
n15k6	Replies Sent	ABM1 Model	8.610068156
